# Supplementary material for: Maternal pre-pregnancy BMI and gestational weight gain, offspring DNA methylation and later offspring adiposity: findings from the Avon Longitudinal Study of Parents and Children
Source: Int J Epidemiol. 2015 Apr 8;44(4):1288–304. doi: 10.1093/ije/dyv042 (PMC4588865; doi:10.1093/ije/dyv042)
Supplement: Supplementary Data [file supp_dyv042_File_S1-all_associations_with_FDR_under.xls]

## Sheet: Birth
Exposure	CpG site	Coefficient (percentage methylation per unit exposure)	Lower 95% CI	Upper 95% CI	Unadjusted P-value	FDR-adjusted P-value	Bonferroni-adjusted P-value	Model
Maternal pre-pregnancy underweight vs. normal weight	cg12212206	1.67254	1.18634	2.15874	4.42979e-11	1.26237e-05	1.26237e-05	3
Maternal pre-pregnancy underweight vs. normal weight	cg12212206	1.63161	1.14846	2.11477	9.47972e-11	2.70146e-05	2.70146e-05	2
Maternal pre-pregnancy underweight vs. normal weight	cg18031436	1.12696	0.784406	1.46951	2.70777e-10	3.8582e-05	7.71639e-05	2
Maternal pre-pregnancy underweight vs. normal weight	cg12212206	1.3481	0.940244	1.75596	1.95324e-10	4.94248e-05	5.56619e-05	1
Maternal pre-pregnancy underweight vs. normal weight	cg18031436	0.963911	0.668022	1.2598	3.46875e-10	4.94248e-05	9.88496e-05	1
Maternal pre-pregnancy underweight vs. normal weight	cg18030386	-5.72727	-7.51483	-3.93972	7.52893e-10	5.32321e-05	0.000214553	3
Maternal pre-pregnancy underweight vs. normal weight	cg18031436	1.10793	0.766212	1.44966	4.81095e-10	5.32321e-05	0.000137098	3
Maternal pre-pregnancy underweight vs. normal weight	cg14171460	-4.85024	-6.36892	-3.33157	8.48193e-10	5.32321e-05	0.000241711	3
Maternal pre-pregnancy underweight vs. normal weight	cg22727304	1.71738	1.17825	2.25652	9.33989e-10	5.32321e-05	0.000266161	3
Maternal pre-pregnancy underweight vs. normal weight	cg05628381	1.5374	1.04914	2.02566	1.42691e-09	6.77714e-05	0.000406629	3
Maternal pre-pregnancy underweight vs. normal weight	cg27310761	2.12121	1.44373	2.7987	1.74883e-09	7.11955e-05	0.000498368	3
Maternal pre-pregnancy underweight vs. normal weight	cg22727304	1.70773	1.17395	2.24151	7.87667e-10	7.4821e-05	0.000224463	2
Maternal pre-pregnancy underweight vs. normal weight	cg18030386	-5.62667	-7.40398	-3.84935	1.16182e-09	8.27713e-05	0.000331085	2
Maternal pre-pregnancy underweight vs. normal weight	cg25220065	1.57415	1.06243	2.08586	3.2595e-09	0.000105954	0.000928867	3
Maternal pre-pregnancy underweight vs. normal weight	cg10592690	2.74843	1.85431	3.64255	3.34626e-09	0.000105954	0.000953589	3
Maternal pre-pregnancy underweight vs. normal weight	cg16533147	3.99276	2.68239	5.30313	4.52369e-09	0.000128912	0.00128912	3
Maternal pre-pregnancy underweight vs. normal weight	cg24546153	1.57086	1.05063	2.09108	6.14747e-09	0.000151644	0.00175186	3
Maternal pre-pregnancy underweight vs. normal weight	cg16099496	2.52588	1.68842	3.36334	6.38562e-09	0.000151644	0.00181972	3
Maternal pre-pregnancy underweight vs. normal weight	cg27310761	2.07774	1.40301	2.75248	3.12138e-09	0.000159062	0.000889507	2
Maternal pre-pregnancy underweight vs. normal weight	cg05628381	1.49534	1.00875	1.98192	3.34901e-09	0.000159062	0.000954374	2
Maternal pre-pregnancy underweight vs. normal weight	cg10592690	2.70828	1.82166	3.5949	4.12428e-09	0.000162689	0.0011753	2
Maternal pre-pregnancy underweight vs. normal weight	cg14171460	-4.69061	-6.23078	-3.15044	4.56715e-09	0.000162689	0.00130151	2
Maternal pre-pregnancy underweight vs. normal weight	cg16533147	3.93371	2.63252	5.2349	5.86248e-09	0.000167329	0.00167064	2
Maternal pre-pregnancy underweight vs. normal weight	cg00519299	2.49164	1.66661	3.31668	6.06865e-09	0.000167329	0.0017294	2
Maternal pre-pregnancy underweight vs. normal weight	cg25220065	1.5323	1.02398	2.04062	6.45897e-09	0.000167329	0.00184062	2
Maternal pre-pregnancy underweight vs. normal weight	cg00519299	2.14934	1.44742	2.85126	3.40739e-09	0.000224061	0.000971012	1
Maternal pre-pregnancy underweight vs. normal weight	cg26539524	0.907083	0.613265	1.2009	2.55723e-09	0.000224061	0.000728739	1
Maternal pre-pregnancy underweight vs. normal weight	cg18030386	-4.5361	-6.0236	-3.04861	3.93128e-09	0.000224061	0.0011203	1
Maternal pre-pregnancy underweight vs. normal weight	cg24039697	1.90862	1.26625	2.55099	1.04835e-08	0.000229808	0.0029875	3
Maternal pre-pregnancy underweight vs. normal weight	cg24039697	1.91545	1.27056	2.56034	1.05279e-08	0.000250013	0.00300016	2
Maternal pre-pregnancy underweight vs. normal weight	cg24546153	1.52755	1.00978	2.04531	1.30894e-08	0.000286932	0.00373012	2
Maternal pre-pregnancy underweight vs. normal weight	cg02987471	1.45667	0.960405	1.95294	1.55202e-08	0.000315916	0.00442282	3
Maternal pre-pregnancy underweight vs. normal weight	cg26678013	1.56261	1.02785	2.09736	1.78986e-08	0.000325306	0.00510061	3
Maternal pre-pregnancy underweight vs. normal weight	cg00519299	2.37146	1.55938	3.18354	1.82646e-08	0.000325306	0.00520489	3
Maternal pre-pregnancy underweight vs. normal weight	cg08149193	2.84925	1.89772	3.80078	7.30975e-09	0.000347179	0.00208307	1
Maternal pre-pregnancy underweight vs. normal weight	cg16099496	2.43759	1.60249	3.27269	1.8405e-08	0.000374636	0.0052449	2
Maternal pre-pregnancy underweight vs. normal weight	cg08149193	3.27021	2.13621	4.40421	2.70309e-08	0.00045312	0.00770304	3
Maternal pre-pregnancy underweight vs. normal weight	cg08149193	3.247	2.12184	4.37216	2.62854e-08	0.000467644	0.00749059	2
Maternal pre-pregnancy underweight vs. normal weight	cg26678013	1.53345	1.00173	2.06517	2.68154e-08	0.000467644	0.00764164	2
Maternal pre-pregnancy underweight vs. normal weight	cg26539524	0.841781	0.549522	1.13404	2.78973e-08	0.000467644	0.00794994	2
Maternal pre-pregnancy underweight vs. normal weight	cg25785397	3.32246	2.16434	4.48059	3.15184e-08	0.000472729	0.00898185	2
Maternal pre-pregnancy underweight vs. normal weight	cg02987471	1.41575	0.922426	1.90908	3.11934e-08	0.000472729	0.00888924	2
Maternal pre-pregnancy underweight vs. normal weight	cg18845801	1.06356	0.69103	1.4361	3.6538e-08	0.000507859	0.0104123	2
Maternal pre-pregnancy underweight vs. normal weight	cg17656396	0.652775	0.423947	0.881604	3.74249e-08	0.000507859	0.010665	2
Maternal pre-pregnancy underweight vs. normal weight	cg18423962	1.3929	0.906468	1.87933	3.3562e-08	0.000509204	0.00956422	3
Maternal pre-pregnancy underweight vs. normal weight	cg07382590	1.43589	0.933448	1.93833	3.56516e-08	0.000509204	0.0101597	3
Maternal pre-pregnancy underweight vs. normal weight	cg04102760	1.41663	0.919617	1.91364	3.86174e-08	0.000509204	0.0110049	3
Maternal pre-pregnancy underweight vs. normal weight	cg26539524	0.833988	0.541249	1.12673	3.9187e-08	0.000509204	0.0111672	3
Maternal pre-pregnancy underweight vs. normal weight	cg05949800	1.34622	0.87248	1.81996	4.23037e-08	0.000509204	0.0120554	3
Maternal pre-pregnancy underweight vs. normal weight	cg04072570	3.43631	2.22544	4.64718	4.40356e-08	0.000509204	0.0125489	3
Maternal pre-pregnancy underweight vs. normal weight	cg06248767	3.55275	2.29817	4.80733	4.69395e-08	0.000509204	0.0133765	3
Maternal pre-pregnancy underweight vs. normal weight	cg26796513	-4.51676	-6.11204	-2.92148	4.7187e-08	0.000509204	0.013447	3
Maternal pre-pregnancy underweight vs. normal weight	cg14937343	1.74541	1.1283	2.36251	4.86782e-08	0.000509204	0.0138719	3
Maternal pre-pregnancy underweight vs. normal weight	cg23658014	1.29938	0.839901	1.75886	4.89071e-08	0.000509204	0.0139371	3
Maternal pre-pregnancy underweight vs. normal weight	cg09753043	2.34951	1.51806	3.18097	5.0032e-08	0.000509204	0.0142577	3
Maternal pre-pregnancy underweight vs. normal weight	cg12108269	1.44462	0.929452	1.95979	6.27639e-08	0.000572222	0.0178859	3
Maternal pre-pregnancy underweight vs. normal weight	cg15642534	1.44121	0.926809	1.95561	6.43856e-08	0.000572222	0.0183481	3
Maternal pre-pregnancy underweight vs. normal weight	cg00366818	1.41301	0.908073	1.91795	6.66656e-08	0.000572222	0.0189978	3
Maternal pre-pregnancy underweight vs. normal weight	cg27023515	2.33745	1.50185	3.17304	6.73902e-08	0.000572222	0.0192043	3
Maternal pre-pregnancy underweight vs. normal weight	cg17839314	2.41878	1.5541	3.28346	6.74104e-08	0.000572222	0.0192101	3
Maternal pre-pregnancy underweight vs. normal weight	cg23653835	1.355	0.870316	1.83968	6.86024e-08	0.000572222	0.0195498	3
Maternal pre-pregnancy underweight vs. normal weight	cg17656396	0.638069	0.409643	0.866495	7.02798e-08	0.000572222	0.0200278	3
Maternal pre-pregnancy underweight vs. normal weight	cg26796513	-4.48727	-6.07018	-2.90436	4.52143e-08	0.000585673	0.0128848	2
Maternal pre-pregnancy underweight vs. normal weight	cg02912127	4.15737	2.66417	5.65056	7.72825e-08	0.000598665	0.0220234	3
Maternal pre-pregnancy underweight vs. normal weight	cg24335868	1.31963	0.845394	1.79386	7.85411e-08	0.000598665	0.022382	3
Maternal pre-pregnancy underweight vs. normal weight	cg14033944	2.28942	1.46579	3.11304	8.09971e-08	0.000598665	0.0230819	3
Maternal pre-pregnancy underweight vs. normal weight	cg10227368	3.59049	2.29638	4.8846	8.54843e-08	0.000598665	0.0243606	3
Maternal pre-pregnancy underweight vs. normal weight	cg25228773	1.34724	0.860938	1.83355	8.92129e-08	0.000598665	0.0254232	3
Maternal pre-pregnancy underweight vs. normal weight	cg16333401	2.29688	1.4675	3.12626	9.01113e-08	0.000598665	0.0256792	3
Maternal pre-pregnancy underweight vs. normal weight	cg23479892	1.39916	0.893873	1.90444	9.04401e-08	0.000598665	0.0257729	3
Maternal pre-pregnancy underweight vs. normal weight	cg12646385	3.8484	2.45715	5.23965	9.31913e-08	0.000598665	0.0265569	3
Maternal pre-pregnancy underweight vs. normal weight	cg11102858	1.32406	0.845171	1.80296	9.44638e-08	0.000598665	0.0269195	3
Maternal pre-pregnancy underweight vs. normal weight	cg05575995	2.24304	1.43175	3.05434	9.45362e-08	0.000598665	0.0269402	3
Maternal pre-pregnancy underweight vs. normal weight	cg25237365	1.88248	1.20107	2.56389	9.66361e-08	0.000598665	0.0275386	3
Maternal pre-pregnancy underweight vs. normal weight	cg04858553	3.30401	2.10677	4.50124	9.96143e-08	0.000599972	0.0283873	3
Maternal pre-pregnancy underweight vs. normal weight	cg21066735	1.36827	0.87196	1.86458	1.02544e-07	0.000599972	0.0292223	3
Maternal pre-pregnancy underweight vs. normal weight	cg00278028	1.3431	0.855814	1.83038	1.03163e-07	0.000599972	0.0293986	3
Maternal pre-pregnancy underweight vs. normal weight	cg02792168	-5.55969	-7.5809	-3.53848	1.09324e-07	0.000600398	0.0311543	3
Maternal pre-pregnancy underweight vs. normal weight	cg25120290	1.82485	1.16151	2.48819	1.08947e-07	0.000600398	0.0310469	3
Maternal pre-pregnancy underweight vs. normal weight	cg27056599	1.47905	0.941308	2.0168	1.09557e-07	0.000600398	0.0312207	3
Maternal pre-pregnancy underweight vs. normal weight	cg18845801	1.00689	0.640006	1.37377	1.16558e-07	0.000618239	0.0332158	3
Maternal pre-pregnancy underweight vs. normal weight	cg23378495	1.42056	0.902854	1.93827	1.17152e-07	0.000618239	0.0333849	3
Maternal pre-pregnancy underweight vs. normal weight	cg09753043	2.31288	1.48945	3.13631	5.94261e-08	0.000620535	0.0169348	2
Maternal pre-pregnancy underweight vs. normal weight	cg25237365	1.91054	1.22976	2.59132	6.09708e-08	0.000620535	0.017375	2
Maternal pre-pregnancy underweight vs. normal weight	cg07382590	1.40488	0.904977	1.90479	5.85304e-08	0.000620535	0.0166795	2
Maternal pre-pregnancy underweight vs. normal weight	cg04102760	1.3949	0.900992	1.88881	5.05728e-08	0.000620535	0.0144118	2
Maternal pre-pregnancy underweight vs. normal weight	cg25228773	1.36145	0.876413	1.84649	6.06552e-08	0.000620535	0.017285	2
Maternal pre-pregnancy underweight vs. normal weight	cg05949800	1.32244	0.852539	1.79234	5.61171e-08	0.000620535	0.0159918	2
Maternal pre-pregnancy underweight vs. normal weight	cg07338077	2.21833	1.40889	3.02777	1.21281e-07	0.000621714	0.0345615	3
Maternal pre-pregnancy underweight vs. normal weight	cg23053573	1.3536	0.859557	1.84763	1.22173e-07	0.000621714	0.034816	3
Maternal pre-pregnancy underweight vs. normal weight	cg17181598	-2.24988	-3.07172	-1.42804	1.25018e-07	0.000625026	0.0356265	3
Maternal pre-pregnancy underweight vs. normal weight	cg25785397	3.16144	2.00526	4.31761	1.29223e-07	0.000634911	0.0368248	3
Maternal pre-pregnancy underweight vs. normal weight	cg13365641	1.35183	0.856821	1.84684	1.33897e-07	0.000638458	0.0381568	3
Maternal pre-pregnancy underweight vs. normal weight	cg09777525	2.31608	1.46787	3.1643	1.34425e-07	0.000638458	0.0383075	3
Maternal pre-pregnancy underweight vs. normal weight	cg16400794	2.57044	1.62764	3.51325	1.40259e-07	0.000643102	0.0399699	3
Maternal pre-pregnancy underweight vs. normal weight	cg20161774	1.2964	0.82062	1.77218	1.42548e-07	0.000643102	0.0406223	3
Maternal pre-pregnancy underweight vs. normal weight	cg18225582	1.26519	0.800722	1.72965	1.4374e-07	0.000643102	0.040962	3
Maternal pre-pregnancy underweight vs. normal weight	cg04022063	1.34701	0.852426	1.8416	1.4443e-07	0.000643102	0.0411585	3
Maternal pre-pregnancy underweight vs. normal weight	cg03672933	1.36927	0.865941	1.8726	1.49044e-07	0.000648386	0.0424734	3
Maternal pre-pregnancy underweight vs. normal weight	cg05779300	3.25632	2.05899	4.45365	1.50227e-07	0.000648386	0.0428104	3
Maternal pre-pregnancy underweight vs. normal weight	cg04090147	1.29746	0.82014	1.77478	1.52443e-07	0.000648386	0.0434419	3
Maternal pre-pregnancy underweight vs. normal weight	cg10529757	1.35773	0.857531	1.85794	1.58536e-07	0.000653835	0.0451784	3
Maternal pre-pregnancy underweight vs. normal weight	cg13913015	1.35863	0.858091	1.85917	1.58578e-07	0.000653835	0.0451903	3
Maternal pre-pregnancy underweight vs. normal weight	cg19367232	2.2208	1.40196	3.03963	1.62163e-07	0.000653835	0.0462119	3
Maternal pre-pregnancy underweight vs. normal weight	cg25712316	1.38419	0.873735	1.89464	1.62901e-07	0.000653835	0.0464223	3
Maternal pre-pregnancy underweight vs. normal weight	cg15056105	2.24974	1.41848	3.08101	1.71883e-07	0.000674382	0.0489819	3
Maternal pre-pregnancy underweight vs. normal weight	cg03053407	3.29611	2.07732	4.51489	1.75415e-07	0.000674382	0.0499884	3
Maternal pre-pregnancy underweight vs. normal weight	cg24347663	0.738259	0.465197	1.01132	1.768e-07	0.000674382	0.0503829	3
Maternal pre-pregnancy underweight vs. normal weight	cg01835665	2.39016	1.50598	3.27434	1.77486e-07	0.000674382	0.0505786	3
Maternal pre-pregnancy underweight vs. normal weight	cg01693090	1.3217	0.83143	1.81196	1.91271e-07	0.000717195	0.0545068	3
Maternal pre-pregnancy underweight vs. normal weight	cg19878733	2.20521	1.38668	3.02375	1.94738e-07	0.000720712	0.0554948	3
Maternal pre-pregnancy underweight vs. normal weight	cg04072570	3.352	2.14837	4.55562	7.62909e-08	0.000724692	0.0217408	2
Maternal pre-pregnancy underweight vs. normal weight	cg14937343	1.70793	1.0952	2.32066	7.43306e-08	0.000724692	0.0211821	2
Maternal pre-pregnancy underweight vs. normal weight	cg06248767	3.46852	2.21974	4.7173	8.23859e-08	0.000733677	0.0234777	2
Maternal pre-pregnancy underweight vs. normal weight	cg15642534	1.42452	0.912056	1.93699	8.05074e-08	0.000733677	0.0229423	2
Maternal pre-pregnancy underweight vs. normal weight	cg24546153	1.29635	0.851214	1.74148	1.80987e-08	0.000736803	0.00515762	1
Maternal pre-pregnancy underweight vs. normal weight	cg25565998	1.31246	0.824386	1.80054	2.04935e-07	0.000748727	0.0584007	3
Maternal pre-pregnancy underweight vs. normal weight	cg05375728	1.42311	0.893531	1.95268	2.08668e-07	0.000752715	0.0594645	3
Maternal pre-pregnancy underweight vs. normal weight	cg02778678	-4.29114	-5.8889	-2.69338	2.11922e-07	0.000754899	0.0603919	3
Maternal pre-pregnancy underweight vs. normal weight	cg01085225	1.23329	0.773559	1.69303	2.18656e-07	0.00075896	0.0623109	3
Maternal pre-pregnancy underweight vs. normal weight	cg13454331	2.42819	1.52294	3.33343	2.1926e-07	0.00075896	0.0624831	3
Maternal pre-pregnancy underweight vs. normal weight	cg01814139	1.31007	0.821517	1.79862	2.21052e-07	0.00075896	0.0629937	3
Maternal pre-pregnancy underweight vs. normal weight	cg27167413	2.19515	1.37565	3.01466	2.27639e-07	0.00077227	0.0648707	3
Maternal pre-pregnancy underweight vs. normal weight	cg11980500	-5.74469	-7.89214	-3.59724	2.35805e-07	0.000781369	0.0671978	3
Maternal pre-pregnancy underweight vs. normal weight	cg06223477	1.2721	0.796603	1.74759	2.35342e-07	0.000781369	0.0670658	3
Maternal pre-pregnancy underweight vs. normal weight	cg16573663	1.34921	0.844336	1.85407	2.42394e-07	0.000781794	0.0690755	3
Maternal pre-pregnancy underweight vs. normal weight	cg15688670	2.36718	1.48111	3.25324	2.44424e-07	0.000781794	0.069654	3
Maternal pre-pregnancy underweight vs. normal weight	cg13441730	2.64898	1.65664	3.64133	2.49701e-07	0.000781794	0.0711578	3
Maternal pre-pregnancy underweight vs. normal weight	cg08090133	2.7261	1.70471	3.7475	2.50783e-07	0.000781794	0.0714661	3
Maternal pre-pregnancy underweight vs. normal weight	cg02642404	1.41824	0.886512	1.94997	2.55273e-07	0.000781794	0.0727457	3
Maternal pre-pregnancy underweight vs. normal weight	cg19908556	1.33498	0.834377	1.83559	2.56545e-07	0.000781794	0.0731083	3
Maternal pre-pregnancy underweight vs. normal weight	cg09290497	1.33209	0.832555	1.83162	2.56708e-07	0.000781794	0.0731546	3
Maternal pre-pregnancy underweight vs. normal weight	cg07545317	3.9502	2.46853	5.43186	2.58294e-07	0.000781794	0.0736064	3
Maternal pre-pregnancy underweight vs. normal weight	cg09793594	1.36575	0.853274	1.87823	2.61062e-07	0.000781794	0.0743953	3
Maternal pre-pregnancy underweight vs. normal weight	cg26634707	1.34926	0.842806	1.85572	2.63367e-07	0.000781794	0.0750522	3
Maternal pre-pregnancy underweight vs. normal weight	cg23653835	1.33211	0.850627	1.81358	9.21677e-08	0.000795916	0.0262652	2
Maternal pre-pregnancy underweight vs. normal weight	cg22722891	1.35997	0.848717	1.87122	2.74227e-07	0.000797758	0.0781471	3
Maternal pre-pregnancy underweight vs. normal weight	cg01857342	1.26051	0.786494	1.73452	2.7658e-07	0.000797758	0.0788175	3
Maternal pre-pregnancy underweight vs. normal weight	cg17016394	1.33058	0.830178	1.83098	2.77143e-07	0.000797758	0.0789781	3
Maternal pre-pregnancy underweight vs. normal weight	cg27023515	2.28942	1.46051	3.11832	9.67716e-08	0.000811094	0.0275772	2
Maternal pre-pregnancy underweight vs. normal weight	cg00366818	1.3812	0.880343	1.88206	1.01183e-07	0.000823836	0.0288342	2
Maternal pre-pregnancy underweight vs. normal weight	cg09404405	1.31187	0.817564	1.80618	2.91549e-07	0.00082511	0.0830833	3
Maternal pre-pregnancy underweight vs. normal weight	cg09913109	1.42843	0.889845	1.96702	2.96763e-07	0.00082511	0.0845693	3
Maternal pre-pregnancy underweight vs. normal weight	cg19856822	1.31882	0.821552	1.81609	2.96912e-07	0.00082511	0.0846116	3
Maternal pre-pregnancy underweight vs. normal weight	cg19887178	2.32855	1.45041	3.20669	2.98227e-07	0.00082511	0.0849863	3
Maternal pre-pregnancy underweight vs. normal weight	cg23285774	2.18524	1.36074	3.00975	3.02188e-07	0.000828031	0.0861152	3
Maternal pre-pregnancy underweight vs. normal weight	cg25272645	2.17765	1.35543	2.99987	3.07907e-07	0.000835664	0.0877448	3
Maternal pre-pregnancy underweight vs. normal weight	cg21817720	1.51473	0.942283	2.08718	3.15452e-07	0.000836184	0.0898949	3
Maternal pre-pregnancy underweight vs. normal weight	cg14143574	-3.45802	-4.76502	-2.15101	3.164e-07	0.000836184	0.0901652	3
Maternal pre-pregnancy underweight vs. normal weight	cg02370232	-2.26969	-3.12768	-1.4117	3.17673e-07	0.000836184	0.0905278	3
Maternal pre-pregnancy underweight vs. normal weight	cg05628795	1.29233	0.803674	1.78098	3.19835e-07	0.000836184	0.091144	3
Maternal pre-pregnancy underweight vs. normal weight	cg18802021	1.37012	0.851678	1.88857	3.26009e-07	0.000844578	0.0929035	3
Maternal pre-pregnancy underweight vs. normal weight	cg25323809	1.22288	0.758956	1.6868	3.48802e-07	0.000881964	0.0993989	3
Maternal pre-pregnancy underweight vs. normal weight	cg23996948	2.14701	1.3324	2.96161	3.49954e-07	0.000881964	0.0997272	3
Maternal pre-pregnancy underweight vs. normal weight	cg02144298	0.714229	0.443155	0.985304	3.52821e-07	0.000881964	0.100544	3
Maternal pre-pregnancy underweight vs. normal weight	cg20749790	3.1856	1.97641	4.39479	3.5393e-07	0.000881964	0.10086	3
Maternal pre-pregnancy underweight vs. normal weight	cg07464025	3.24804	2.01488	4.48119	3.55915e-07	0.000881964	0.101426	3
Maternal pre-pregnancy underweight vs. normal weight	cg26812728	1.37643	0.853466	1.89938	3.62806e-07	0.00089129	0.10339	3
Maternal pre-pregnancy underweight vs. normal weight	cg18423962	1.33205	0.847127	1.81697	1.13023e-07	0.000894674	0.0322083	2
Maternal pre-pregnancy underweight vs. normal weight	cg01513714	2.16646	1.34252	2.99041	3.72375e-07	0.000896808	0.106117	3
Maternal pre-pregnancy underweight vs. normal weight	cg26774079	3.12914	1.93906	4.31921	3.72414e-07	0.000896808	0.106128	3
Maternal pre-pregnancy underweight vs. normal weight	cg01448276	2.43612	1.50941	3.36282	3.74493e-07	0.000896808	0.10672	3
Maternal pre-pregnancy underweight vs. normal weight	cg02792168	-5.44598	-7.45533	-3.43663	1.64372e-07	0.000922056	0.0468414	2
Maternal pre-pregnancy underweight vs. normal weight	cg02912127	4.03329	2.53612	5.53047	1.94104e-07	0.000922056	0.0553142	2
Maternal pre-pregnancy underweight vs. normal weight	cg07545317	3.98623	2.50652	5.46594	1.94136e-07	0.000922056	0.0553234	2
Maternal pre-pregnancy underweight vs. normal weight	cg12646385	3.76375	2.36815	5.15934	1.88404e-07	0.000922056	0.0536899	2
Maternal pre-pregnancy underweight vs. normal weight	cg04858553	3.23604	2.03803	4.43405	1.80371e-07	0.000922056	0.0514008	2
Maternal pre-pregnancy underweight vs. normal weight	cg10227368	3.4875	2.1979	4.7771	1.74695e-07	0.000922056	0.0497831	2
Maternal pre-pregnancy underweight vs. normal weight	cg01835665	2.37222	1.49398	3.25047	1.80532e-07	0.000922056	0.0514465	2
Maternal pre-pregnancy underweight vs. normal weight	cg13441730	2.68431	1.69991	3.66872	1.38872e-07	0.000922056	0.0395748	2
Maternal pre-pregnancy underweight vs. normal weight	cg17839314	2.3335	1.47299	3.19401	1.61979e-07	0.000922056	0.0461596	2
Maternal pre-pregnancy underweight vs. normal weight	cg14033944	2.2327	1.41412	3.05128	1.37913e-07	0.000922056	0.0393014	2
Maternal pre-pregnancy underweight vs. normal weight	cg05575995	2.20462	1.39894	3.0103	1.26012e-07	0.000922056	0.0359098	2
Maternal pre-pregnancy underweight vs. normal weight	cg07338077	2.17478	1.37128	2.97828	1.7064e-07	0.000922056	0.0486277	2
Maternal pre-pregnancy underweight vs. normal weight	cg27056599	1.44661	0.912383	1.98083	1.68532e-07	0.000922056	0.048027	2
Maternal pre-pregnancy underweight vs. normal weight	cg23378495	1.39629	0.882355	1.91022	1.53765e-07	0.000922056	0.0438186	2
Maternal pre-pregnancy underweight vs. normal weight	cg23479892	1.35968	0.85624	1.86312	1.811e-07	0.000922056	0.0516084	2
Maternal pre-pregnancy underweight vs. normal weight	cg13913015	1.33672	0.84055	1.83289	1.93823e-07	0.000922056	0.055234	2
Maternal pre-pregnancy underweight vs. normal weight	cg12108269	1.38793	0.875579	1.90028	1.66678e-07	0.000922056	0.0474985	2
Maternal pre-pregnancy underweight vs. normal weight	cg04022063	1.3234	0.832682	1.81412	1.88442e-07	0.000922056	0.0537006	2
Maternal pre-pregnancy underweight vs. normal weight	cg21066735	1.33592	0.842004	1.82983	1.73921e-07	0.000922056	0.0495625	2
Maternal pre-pregnancy underweight vs. normal weight	cg00278028	1.31335	0.829978	1.79672	1.53469e-07	0.000922056	0.0437345	2
Maternal pre-pregnancy underweight vs. normal weight	cg24335868	1.28131	0.810573	1.75204	1.46016e-07	0.000922056	0.0416106	2
Maternal pre-pregnancy underweight vs. normal weight	cg23658014	1.24274	0.783432	1.70205	1.72307e-07	0.000922056	0.0491026	2
Maternal pre-pregnancy underweight vs. normal weight	cg17181598	-2.21413	-3.03417	-1.39409	1.82478e-07	0.000922056	0.0520012	2
Maternal pre-pregnancy underweight vs. normal weight	cg02144298	0.738018	0.466568	1.00947	1.5078e-07	0.000922056	0.0429681	2
Maternal pre-pregnancy underweight vs. normal weight	cg16453206	1.2723	0.787536	1.75707	3.90496e-07	0.000927336	0.11128	3
Maternal pre-pregnancy underweight vs. normal weight	cg07258916	1.23208	0.762318	1.70184	3.97509e-07	0.000934016	0.113279	3
Maternal pre-pregnancy underweight vs. normal weight	cg14377205	1.24673	0.771274	1.72219	3.99864e-07	0.000934016	0.11395	3
Maternal pre-pregnancy underweight vs. normal weight	cg00368989	1.30111	0.804677	1.79754	4.04867e-07	0.000937207	0.115376	3
Maternal pre-pregnancy underweight vs. normal weight	cg08772163	3.13209	1.93672	4.32745	4.07807e-07	0.000937207	0.116214	3
Maternal pre-pregnancy underweight vs. normal weight	cg09624953	-3.18496	-4.4013	-1.96863	4.14729e-07	0.000945488	0.118186	3
Maternal pre-pregnancy underweight vs. normal weight	cg16533147	3.15739	2.05965	4.25513	2.67483e-08	0.000952813	0.00762251	1
Maternal pre-pregnancy underweight vs. normal weight	cg03075725	1.24397	0.76836	1.71958	4.27058e-07	0.000960516	0.121699	3
Maternal pre-pregnancy underweight vs. normal weight	cg25602759	3.09499	1.91157	4.27842	4.28061e-07	0.000960516	0.121986	3
Maternal pre-pregnancy underweight vs. normal weight	cg16794406	3.07414	1.89796	4.25033	4.34959e-07	0.000967847	0.123951	3
Maternal pre-pregnancy underweight vs. normal weight	cg13443733	3.12742	1.93052	4.32432	4.38121e-07	0.000967847	0.124852	3
Maternal pre-pregnancy underweight vs. normal weight	cg25120290	1.77821	1.116	2.44042	2.11875e-07	0.000978553	0.0603783	2
Maternal pre-pregnancy underweight vs. normal weight	cg11102858	1.28347	0.805416	1.76152	2.12899e-07	0.000978553	0.0606703	2
Maternal pre-pregnancy underweight vs. normal weight	cg23053573	1.31923	0.827439	1.81101	2.17865e-07	0.000985482	0.0620853	2
Maternal pre-pregnancy underweight vs. normal weight	cg16099496	1.97782	1.27993	2.67572	4.21062e-08	0.000986099	0.0119991	1
Maternal pre-pregnancy underweight vs. normal weight	cg27310761	1.6648	1.0818	2.24779	3.34137e-08	0.000986099	0.00952196	1
Maternal pre-pregnancy underweight vs. normal weight	cg25237365	1.62525	1.05205	2.19845	4.14776e-08	0.000986099	0.01182	1
Maternal pre-pregnancy underweight vs. normal weight	cg22722891	1.20617	0.77857	1.63376	4.84447e-08	0.000986099	0.0138054	1
Maternal pre-pregnancy underweight vs. normal weight	cg21066735	1.17169	0.756871	1.58651	4.65378e-08	0.000986099	0.013262	1
Maternal pre-pregnancy underweight vs. normal weight	cg17656396	0.551074	0.357164	0.744984	3.86915e-08	0.000986099	0.011026	1
Maternal pre-pregnancy underweight vs. normal weight	cg27123975	1.45592	0.897805	2.01403	4.56988e-07	0.00100176	0.130229	3
Maternal pre-pregnancy underweight vs. normal weight	cg16400794	2.50637	1.56952	3.44322	2.34272e-07	0.00101153	0.0667608	2
Maternal pre-pregnancy underweight vs. normal weight	cg15056105	2.2298	1.39638	3.06322	2.33838e-07	0.00101153	0.0666373	2
Maternal pre-pregnancy underweight vs. normal weight	cg16333401	2.20873	1.38325	3.0342	2.33356e-07	0.00101153	0.0664998	2
Maternal pre-pregnancy underweight vs. normal weight	cg03667593	2.1717	1.33854	3.00486	4.6635e-07	0.00101438	0.132897	3
Maternal pre-pregnancy underweight vs. normal weight	cg17168636	2.25717	1.39096	3.12337	4.69887e-07	0.00101438	0.133905	3
Maternal pre-pregnancy underweight vs. normal weight	cg01971132	2.22918	1.37347	3.08489	4.73426e-07	0.00101438	0.134913	3
Maternal pre-pregnancy underweight vs. normal weight	cg12013492	3.22254	1.98466	4.46041	4.81751e-07	0.00101552	0.137286	3
Maternal pre-pregnancy underweight vs. normal weight	cg09526975	3.12137	1.92218	4.32057	4.83609e-07	0.00101552	0.137815	3
Maternal pre-pregnancy underweight vs. normal weight	cg07992044	3.27335	2.0155	4.5312	4.86257e-07	0.00101552	0.13857	3
Maternal pre-pregnancy underweight vs. normal weight	cg00783945	1.34478	0.827938	1.86161	4.88212e-07	0.00101552	0.139127	3
Maternal pre-pregnancy underweight vs. normal weight	cg27142229	1.2768	0.78569	1.76791	4.98416e-07	0.00102924	0.142035	3
Maternal pre-pregnancy underweight vs. normal weight	cg24597158	1.33304	0.820055	1.84603	5.04542e-07	0.00103439	0.14378	3
Maternal pre-pregnancy underweight vs. normal weight	cg25846765	3.06686	1.88626	4.24746	5.08834e-07	0.0010344	0.145004	3
Maternal pre-pregnancy underweight vs. normal weight	cg27079009	3.07794	1.8928	4.26307	5.11806e-07	0.0010344	0.14585	3
Maternal pre-pregnancy underweight vs. normal weight	cg02778678	-4.27711	-5.87818	-2.67604	2.43636e-07	0.00103626	0.0694296	2
Maternal pre-pregnancy underweight vs. normal weight	cg03053407	3.2244	2.01646	4.43234	2.48751e-07	0.00104246	0.0708871	2
Maternal pre-pregnancy underweight vs. normal weight	cg12529868	3.18575	1.95811	4.4134	5.22527e-07	0.00104863	0.148906	3
Maternal pre-pregnancy underweight vs. normal weight	cg25712316	1.35001	0.843527	1.85649	2.58611e-07	0.00105281	0.073697	2
Maternal pre-pregnancy underweight vs. normal weight	cg04090147	1.26458	0.790307	1.73885	2.56299e-07	0.00105281	0.073038	2
Maternal pre-pregnancy underweight vs. normal weight	cg09793594	1.35528	0.846026	1.86453	2.69606e-07	0.0010548	0.0768301	2
Maternal pre-pregnancy underweight vs. normal weight	cg22722891	1.34886	0.842434	1.85529	2.63796e-07	0.0010548	0.0751744	2
Maternal pre-pregnancy underweight vs. normal weight	cg01693090	1.29323	0.807164	1.7793	2.71527e-07	0.0010548	0.0773774	2
Maternal pre-pregnancy underweight vs. normal weight	cg20161774	1.261	0.786895	1.73511	2.73904e-07	0.0010548	0.0780551	2
Maternal pre-pregnancy underweight vs. normal weight	cg02281446	-3.723	-5.15873	-2.28727	5.3238e-07	0.00105632	0.151713	3
Maternal pre-pregnancy underweight vs. normal weight	cg14056412	1.28013	0.786412	1.77385	5.33772e-07	0.00105632	0.15211	3
Maternal pre-pregnancy underweight vs. normal weight	cg05657462	1.2403	0.761749	1.71886	5.39399e-07	0.00106009	0.153714	3
Maternal pre-pregnancy underweight vs. normal weight	cg07232095	-13.8216	-19.1618	-8.48131	5.58678e-07	0.00107567	0.159207	3
Maternal pre-pregnancy underweight vs. normal weight	cg04062682	2.23087	1.3689	3.09284	5.59082e-07	0.00107567	0.159323	3
Maternal pre-pregnancy underweight vs. normal weight	cg21730710	1.26433	0.775613	1.75304	5.64892e-07	0.00107567	0.160978	3
Maternal pre-pregnancy underweight vs. normal weight	cg22448601	2.22802	1.36655	3.08949	5.69043e-07	0.00107567	0.162161	3
Maternal pre-pregnancy underweight vs. normal weight	cg13014058	2.10631	1.29186	2.92077	5.69822e-07	0.00107567	0.162383	3
Maternal pre-pregnancy underweight vs. normal weight	cg19237607	1.27486	0.781898	1.76781	5.69974e-07	0.00107567	0.162427	3
Maternal pre-pregnancy underweight vs. normal weight	cg02987471	1.18247	0.760899	1.60403	5.73193e-08	0.00108896	0.0163344	1
Maternal pre-pregnancy underweight vs. normal weight	cg04543008	1.48366	0.909166	2.05815	5.90228e-07	0.00109206	0.168198	3
Maternal pre-pregnancy underweight vs. normal weight	cg05151154	1.2963	0.794339	1.79825	5.90678e-07	0.00109206	0.168327	3
Maternal pre-pregnancy underweight vs. normal weight	cg12637205	1.26783	0.776779	1.75889	5.94291e-07	0.00109206	0.169356	3
Maternal pre-pregnancy underweight vs. normal weight	cg07015190	1.2034	0.737298	1.6695	5.94411e-07	0.00109206	0.16939	3
Maternal pre-pregnancy underweight vs. normal weight	cg26864230	2.19513	1.34462	3.04564	5.99591e-07	0.00109206	0.170867	3
Maternal pre-pregnancy underweight vs. normal weight	cg04631281	1.27486	0.780772	1.76894	6.03767e-07	0.00109206	0.172057	3
Maternal pre-pregnancy underweight vs. normal weight	cg13539115	1.30324	0.79785	1.80862	6.12945e-07	0.00109206	0.174672	3
Maternal pre-pregnancy underweight vs. normal weight	cg09677741	3.20869	1.96419	4.45319	6.15341e-07	0.00109206	0.175355	3
Maternal pre-pregnancy underweight vs. normal weight	cg16996661	2.10814	1.29049	2.92579	6.15362e-07	0.00109206	0.175361	3
Maternal pre-pregnancy underweight vs. normal weight	cg14325733	3.1201	1.90975	4.33045	6.17983e-07	0.00109206	0.176108	3
Maternal pre-pregnancy underweight vs. normal weight	cg24017516	1.33913	0.819558	1.85869	6.20809e-07	0.00109206	0.176913	3
Maternal pre-pregnancy underweight vs. normal weight	cg26298942	1.23398	0.754934	1.71303	6.29814e-07	0.00109962	0.179479	3
Maternal pre-pregnancy underweight vs. normal weight	cg27219598	1.23316	0.754343	1.71199	6.32828e-07	0.00109962	0.180338	3
Maternal pre-pregnancy underweight vs. normal weight	cg06374165	3.52687	2.15688	4.89686	6.39314e-07	0.00110416	0.182187	3
Maternal pre-pregnancy underweight vs. normal weight	cg07746699	1.49112	0.911629	2.07062	6.47e-07	0.00110594	0.184377	3
Maternal pre-pregnancy underweight vs. normal weight	cg07423198	2.26048	1.38193	3.13903	6.48108e-07	0.00110594	0.184693	3
Maternal pre-pregnancy underweight vs. normal weight	cg09777525	2.23804	1.39449	3.08158	2.92601e-07	0.00111177	0.0833831	2
Maternal pre-pregnancy underweight vs. normal weight	cg19559621	2.11735	1.2938	2.9409	6.60713e-07	0.00111723	0.188285	3
Maternal pre-pregnancy underweight vs. normal weight	cg13191115	1.36365	0.833191	1.89411	6.62565e-07	0.00111723	0.188812	3
Maternal pre-pregnancy underweight vs. normal weight	cg05779300	3.15065	1.9611	4.3402	3.06144e-07	0.00113108	0.0872423	2
Maternal pre-pregnancy underweight vs. normal weight	cg19878733	2.15178	1.33949	2.96407	3.04896e-07	0.00113108	0.0868867	2
Maternal pre-pregnancy underweight vs. normal weight	cg13014623	0.911094	0.566959	1.25523	3.09588e-07	0.00113108	0.0882239	2
Maternal pre-pregnancy underweight vs. normal weight	cg27167413	2.14964	1.33705	2.96223	3.16055e-07	0.00113128	0.0900668	2
Maternal pre-pregnancy underweight vs. normal weight	cg25565998	1.28016	0.795928	1.7644	3.21552e-07	0.00113128	0.0916334	2
Maternal pre-pregnancy underweight vs. normal weight	cg18225582	1.22385	0.761009	1.68669	3.19888e-07	0.00113128	0.091159	2
Maternal pre-pregnancy underweight vs. normal weight	cg26678013	1.26079	0.808882	1.71269	6.7132e-08	0.00114058	0.0191307	1
Maternal pre-pregnancy underweight vs. normal weight	cg24335868	1.11556	0.715528	1.5156	6.80412e-08	0.00114058	0.0193899	1
Maternal pre-pregnancy underweight vs. normal weight	cg11980500	-5.70233	-7.86217	-3.5425	3.32997e-07	0.00115725	0.0948947	2
Maternal pre-pregnancy underweight vs. normal weight	cg24984653	1.26953	0.774714	1.76435	6.9588e-07	0.00116651	0.198306	3
Maternal pre-pregnancy underweight vs. normal weight	cg26284613	2.09033	1.27441	2.90625	7.2156e-07	0.00119908	0.205624	3
Maternal pre-pregnancy underweight vs. normal weight	cg05600681	1.28858	0.785548	1.79162	7.23726e-07	0.00119908	0.206242	3
Maternal pre-pregnancy underweight vs. normal weight	cg18423962	1.13739	0.727928	1.54685	7.62917e-08	0.00120783	0.021741	1
Maternal pre-pregnancy underweight vs. normal weight	cg03672933	1.32168	0.819911	1.82345	3.53909e-07	0.00121511	0.100854	2
Maternal pre-pregnancy underweight vs. normal weight	cg26677602	3.05649	1.8616	4.25137	7.4964e-07	0.00121944	0.213626	3
Maternal pre-pregnancy underweight vs. normal weight	cg17667145	1.18249	0.720196	1.64478	7.5039e-07	0.00121944	0.21384	3
Maternal pre-pregnancy underweight vs. normal weight	cg27273254	2.11056	1.28536	2.93575	7.52137e-07	0.00121944	0.214338	3
Maternal pre-pregnancy underweight vs. normal weight	cg14385961	3.05354	1.85928	4.2478	7.57988e-07	0.00121944	0.216005	3
Maternal pre-pregnancy underweight vs. normal weight	cg03277049	2.59243	1.57838	3.60648	7.60395e-07	0.00121944	0.216691	3
Maternal pre-pregnancy underweight vs. normal weight	cg12550412	1.22298	0.744569	1.70139	7.6169e-07	0.00121944	0.21706	3
Maternal pre-pregnancy underweight vs. normal weight	cg01483681	2.12158	1.29111	2.95204	7.74033e-07	0.00123228	0.220578	3
Maternal pre-pregnancy underweight vs. normal weight	cg26479951	1.2671	0.77081	1.7634	7.85708e-07	0.00123381	0.223905	3
Maternal pre-pregnancy underweight vs. normal weight	cg08073312	1.56928	0.954441	2.18412	7.91724e-07	0.00123381	0.225619	3
Maternal pre-pregnancy underweight vs. normal weight	cg00356511	1.21438	0.738586	1.69017	7.91874e-07	0.00123381	0.225662	3
Maternal pre-pregnancy underweight vs. normal weight	cg19532257	2.28712	1.3907	3.18354	7.99051e-07	0.00123381	0.227707	3
Maternal pre-pregnancy underweight vs. normal weight	cg11121825	1.22603	0.74547	1.70659	8.00061e-07	0.00123381	0.227995	3
Maternal pre-pregnancy underweight vs. normal weight	cg02224864	2.19504	1.33432	3.05576	8.07948e-07	0.00123381	0.230243	3
Maternal pre-pregnancy underweight vs. normal weight	cg13181604	2.23986	1.3615	3.11821	8.09447e-07	0.00123381	0.23067	3
Maternal pre-pregnancy underweight vs. normal weight	cg01759437	3.17257	1.92844	4.4167	8.09632e-07	0.00123381	0.230723	3
Maternal pre-pregnancy underweight vs. normal weight	cg27312388	3.05723	1.85782	4.25665	8.18227e-07	0.00124027	0.233172	3
Maternal pre-pregnancy underweight vs. normal weight	cg23627620	1.3611	0.826881	1.89532	8.27066e-07	0.00124704	0.235691	3
Maternal pre-pregnancy underweight vs. normal weight	cg13454331	2.36382	1.46422	3.26342	3.77163e-07	0.00126448	0.107481	2
Maternal pre-pregnancy underweight vs. normal weight	cg06223477	1.24377	0.770543	1.717	3.74822e-07	0.00126448	0.106814	2
Maternal pre-pregnancy underweight vs. normal weight	cg11520366	1.23544	0.75012	1.72076	8.44786e-07	0.00126705	0.24074	3
Maternal pre-pregnancy underweight vs. normal weight	cg12237616	-4.60559	-6.41523	-2.79595	8.49688e-07	0.00126774	0.242137	3
Maternal pre-pregnancy underweight vs. normal weight	cg12306156	1.23483	0.74941	1.72025	8.59561e-07	0.00126943	0.244951	3
Maternal pre-pregnancy underweight vs. normal weight	cg13560136	2.17602	1.32047	3.03156	8.62866e-07	0.00126943	0.245893	3
Maternal pre-pregnancy underweight vs. normal weight	cg13014623	0.879551	0.533716	1.22538	8.64191e-07	0.00126943	0.24627	3
Maternal pre-pregnancy underweight vs. normal weight	cg17023648	2.19719	1.33268	3.0617	8.78646e-07	0.0012782	0.250389	3
Maternal pre-pregnancy underweight vs. normal weight	cg16834708	3.21242	1.94814	4.4767	8.84138e-07	0.0012782	0.251955	3
Maternal pre-pregnancy underweight vs. normal weight	cg26912412	3.05781	1.85407	4.26155	8.89656e-07	0.0012782	0.253527	3
Maternal pre-pregnancy underweight vs. normal weight	cg19602920	1.26892	0.769331	1.76851	8.92517e-07	0.0012782	0.254342	3
Maternal pre-pregnancy underweight vs. normal weight	cg08004919	1.20668	0.731593	1.68176	8.92585e-07	0.0012782	0.254362	3
Maternal pre-pregnancy underweight vs. normal weight	cg04891917	2.09808	1.27129	2.92487	9.1267e-07	0.00130043	0.260085	3
Maternal pre-pregnancy underweight vs. normal weight	cg10661191	3.20098	1.93876	4.46321	9.2706e-07	0.00130648	0.264186	3
Maternal pre-pregnancy underweight vs. normal weight	cg15827387	2.19162	1.32724	3.056	9.31449e-07	0.00130648	0.265437	3
Maternal pre-pregnancy underweight vs. normal weight	cg19127884	1.27806	0.773939	1.78218	9.33819e-07	0.00130648	0.266112	3
Maternal pre-pregnancy underweight vs. normal weight	cg03103770	1.29753	0.785696	1.80936	9.35259e-07	0.00130648	0.266523	3
Maternal pre-pregnancy underweight vs. normal weight	cg12071888	3.03204	1.83536	4.22872	9.47507e-07	0.00131714	0.270013	3
Maternal pre-pregnancy underweight vs. normal weight	cg08740522	1.19432	0.722616	1.66601	9.63765e-07	0.00132923	0.274646	3
Maternal pre-pregnancy underweight vs. normal weight	cg20863409	2.21642	1.34083	3.09201	9.69371e-07	0.00132923	0.276244	3
Maternal pre-pregnancy underweight vs. normal weight	cg06276084	-3.69331	-5.1524	-2.23423	9.70202e-07	0.00132923	0.27648	3
Maternal pre-pregnancy underweight vs. normal weight	cg18802021	1.34518	0.831691	1.85866	4.08018e-07	0.00135202	0.116274	2
Maternal pre-pregnancy underweight vs. normal weight	cg19019038	1.21369	0.733677	1.69369	9.96466e-07	0.00135304	0.283965	3
Maternal pre-pregnancy underweight vs. normal weight	cg01106145	1.22299	0.739223	1.70676	1.00039e-06	0.00135304	0.285084	3
Maternal pre-pregnancy underweight vs. normal weight	cg16661654	1.39466	0.842921	1.9464	1.00335e-06	0.00135304	0.285926	3
Maternal pre-pregnancy underweight vs. normal weight	cg20201954	2.04966	1.23866	2.86065	1.00738e-06	0.00135304	0.287074	3
Maternal pre-pregnancy underweight vs. normal weight	cg13537283	1.18033	0.713227	1.64743	1.01132e-06	0.00135304	0.288197	3
Maternal pre-pregnancy underweight vs. normal weight	cg26774079	3.08371	1.90335	4.26408	4.38057e-07	0.00135823	0.124834	2
Maternal pre-pregnancy underweight vs. normal weight	cg19367232	2.1278	1.3132	2.94241	4.39923e-07	0.00135823	0.125366	2
Maternal pre-pregnancy underweight vs. normal weight	cg04543008	1.4927	0.921814	2.06359	4.28662e-07	0.00135823	0.122157	2
Maternal pre-pregnancy underweight vs. normal weight	cg26634707	1.31355	0.810993	1.81611	4.32817e-07	0.00135823	0.123341	2
Maternal pre-pregnancy underweight vs. normal weight	cg10529757	1.30014	0.802254	1.79804	4.43256e-07	0.00135823	0.126316	2
Maternal pre-pregnancy underweight vs. normal weight	cg01814139	1.26919	0.783666	1.75472	4.31416e-07	0.00135823	0.122942	2
Maternal pre-pregnancy underweight vs. normal weight	cg24347663	0.717329	0.443102	0.991557	4.23931e-07	0.00135823	0.120808	2
Maternal pre-pregnancy underweight vs. normal weight	cg01461847	3.64001	2.19895	5.08106	1.02102e-06	0.00135964	0.290963	3
Maternal pre-pregnancy underweight vs. normal weight	cg27569742	3.04031	1.83637	4.24426	1.0273e-06	0.00136164	0.292753	3
Maternal pre-pregnancy underweight vs. normal weight	cg25924411	2.12067	1.28052	2.96082	1.03853e-06	0.00137014	0.295951	3
Maternal pre-pregnancy underweight vs. normal weight	cg14595911	2.21417	1.33652	3.09182	1.05176e-06	0.00138121	0.299723	3
Maternal pre-pregnancy underweight vs. normal weight	cg13782814	3.036	1.83236	4.23965	1.05676e-06	0.00138141	0.301147	3
Maternal pre-pregnancy underweight vs. normal weight	cg23734074	1.37727	0.831009	1.92354	1.0677e-06	0.00138934	0.304265	3
Maternal pre-pregnancy underweight vs. normal weight	cg27408887	1.24361	0.750115	1.73711	1.08073e-06	0.00139123	0.307978	3
Maternal pre-pregnancy underweight vs. normal weight	cg18250212	3.01507	1.81856	4.21157	1.08175e-06	0.00139123	0.308269	3
Maternal pre-pregnancy underweight vs. normal weight	cg21065401	2.17759	1.31336	3.04182	1.0838e-06	0.00139123	0.308854	3
Maternal pre-pregnancy underweight vs. normal weight	cg16573663	1.31039	0.807715	1.81306	4.63174e-07	0.00140417	0.131992	2
Maternal pre-pregnancy underweight vs. normal weight	cg03637878	2.06241	1.24328	2.88153	1.10344e-06	0.00141008	0.314449	3
Maternal pre-pregnancy underweight vs. normal weight	cg25323809	1.19817	0.738166	1.65817	4.73079e-07	0.00141251	0.134814	2
Maternal pre-pregnancy underweight vs. normal weight	cg09624953	-3.14619	-4.35436	-1.93803	4.75839e-07	0.00141251	0.135601	2
Maternal pre-pregnancy underweight vs. normal weight	cg07083896	1.20729	0.72758	1.687	1.1152e-06	0.00141531	0.3178	3
Maternal pre-pregnancy underweight vs. normal weight	cg25149069	1.3172	0.793652	1.84075	1.12387e-06	0.00141531	0.320272	3
Maternal pre-pregnancy underweight vs. normal weight	cg24171938	1.75899	1.05971	2.45828	1.12913e-06	0.00141531	0.321769	3
Maternal pre-pregnancy underweight vs. normal weight	cg17476421	2.15332	1.29705	3.0096	1.13628e-06	0.00141531	0.323808	3
Maternal pre-pregnancy underweight vs. normal weight	cg05940881	1.2343	0.743381	1.72521	1.1415e-06	0.00141531	0.325295	3
Maternal pre-pregnancy underweight vs. normal weight	cg18959554	2.07061	1.24661	2.89461	1.15668e-06	0.00141531	0.329621	3
Maternal pre-pregnancy underweight vs. normal weight	cg01500001	1.19645	0.72029	1.67261	1.15876e-06	0.00141531	0.330214	3
Maternal pre-pregnancy underweight vs. normal weight	cg23087239	-3.80354	-5.31741	-2.28968	1.16123e-06	0.00141531	0.330918	3
Maternal pre-pregnancy underweight vs. normal weight	cg21472700	1.37258	0.826271	1.9189	1.16153e-06	0.00141531	0.331005	3
Maternal pre-pregnancy underweight vs. normal weight	cg12482305	1.43328	0.862782	2.00378	1.16291e-06	0.00141531	0.331398	3
Maternal pre-pregnancy underweight vs. normal weight	cg26757305	3.2714	1.96908	4.57372	1.16687e-06	0.00141531	0.332524	3
Maternal pre-pregnancy underweight vs. normal weight	cg19105459	1.2658	0.761801	1.76979	1.17187e-06	0.00141531	0.333949	3
Maternal pre-pregnancy underweight vs. normal weight	cg09558427	3.00176	1.80651	4.197	1.17308e-06	0.00141531	0.334294	3
Maternal pre-pregnancy underweight vs. normal weight	cg22113588	1.26132	0.758989	1.76365	1.1785e-06	0.00141531	0.335839	3
Maternal pre-pregnancy underweight vs. normal weight	cg25977958	1.26484	0.761044	1.76864	1.18202e-06	0.00141531	0.336843	3
Maternal pre-pregnancy underweight vs. normal weight	cg19013489	2.14042	1.28769	2.99315	1.18815e-06	0.0014167	0.33859	3
Maternal pre-pregnancy underweight vs. normal weight	cg15642534	1.2096	0.770793	1.64841	9.52196e-08	0.00142815	0.0271349	1
Maternal pre-pregnancy underweight vs. normal weight	cg10592690	2.08594	1.32778	2.84409	1.00538e-07	0.00143253	0.0286505	1
Maternal pre-pregnancy underweight vs. normal weight	cg08307612	2.21844	1.33361	3.10327	1.2212e-06	0.00144933	0.348007	3
Maternal pre-pregnancy underweight vs. normal weight	cg21981500	2.07486	1.24708	2.90263	1.22875e-06	0.00144933	0.35016	3
Maternal pre-pregnancy underweight vs. normal weight	cg04176437	2.99988	1.80298	4.19678	1.23078e-06	0.00144933	0.350739	3
Maternal pre-pregnancy underweight vs. normal weight	cg23996948	2.10231	1.29309	2.91153	5.0561e-07	0.00146037	0.144085	2
Maternal pre-pregnancy underweight vs. normal weight	cg27123975	1.43339	0.881142	1.98564	5.17585e-07	0.00146037	0.147497	2
Maternal pre-pregnancy underweight vs. normal weight	cg05151154	1.28932	0.792881	1.78576	5.09551e-07	0.00146037	0.145208	2
Maternal pre-pregnancy underweight vs. normal weight	cg09404405	1.27425	0.784079	1.76441	4.9732e-07	0.00146037	0.141722	2
Maternal pre-pregnancy underweight vs. normal weight	cg14143574	-3.38035	-4.68237	-2.07834	5.14062e-07	0.00146037	0.146493	2
Maternal pre-pregnancy underweight vs. normal weight	cg09549240	2.15562	1.29499	3.01624	1.25046e-06	0.00146644	0.356346	3
Maternal pre-pregnancy underweight vs. normal weight	cg07992044	3.22883	1.98365	4.47401	5.30411e-07	0.0014675	0.151152	2
Maternal pre-pregnancy underweight vs. normal weight	cg07746699	1.48902	0.914887	2.06316	5.28116e-07	0.0014675	0.150498	2
Maternal pre-pregnancy underweight vs. normal weight	cg08090133	2.63547	1.61707	3.65387	5.58149e-07	0.00147178	0.159057	2
Maternal pre-pregnancy underweight vs. normal weight	cg19887178	2.25915	1.38608	3.13222	5.59522e-07	0.00147178	0.159448	2
Maternal pre-pregnancy underweight vs. normal weight	cg24171938	1.80304	1.10649	2.4996	5.54506e-07	0.00147178	0.158019	2
Maternal pre-pregnancy underweight vs. normal weight	cg21817720	1.47721	0.906061	2.04835	5.66198e-07	0.00147178	0.161351	2
Maternal pre-pregnancy underweight vs. normal weight	cg19908556	1.29013	0.792131	1.78812	5.43131e-07	0.00147178	0.154777	2
Maternal pre-pregnancy underweight vs. normal weight	cg13365641	1.28079	0.7862	1.77537	5.48634e-07	0.00147178	0.156345	2
Maternal pre-pregnancy underweight vs. normal weight	cg01085225	1.18545	0.72705	1.64386	5.6811e-07	0.00147178	0.161896	2
Maternal pre-pregnancy underweight vs. normal weight	cg03017520	2.28258	1.37021	3.19494	1.28519e-06	0.00149035	0.366242	3
Maternal pre-pregnancy underweight vs. normal weight	cg16477886	2.17096	1.3032	3.03872	1.28557e-06	0.00149035	0.366351	3
Maternal pre-pregnancy underweight vs. normal weight	cg04884011	1.20873	0.725568	1.69188	1.28654e-06	0.00149035	0.366627	3
Maternal pre-pregnancy underweight vs. normal weight	cg22808478	-5.40818	-7.57037	-3.24598	1.29241e-06	0.0014911	0.368302	3
Maternal pre-pregnancy underweight vs. normal weight	cg22202031	1.27431	0.764653	1.78397	1.30368e-06	0.00149634	0.371512	3
Maternal pre-pregnancy underweight vs. normal weight	cg16323892	1.17906	0.707439	1.65067	1.30746e-06	0.00149634	0.372589	3
Maternal pre-pregnancy underweight vs. normal weight	cg00964484	1.46508	0.878599	2.05157	1.33183e-06	0.00150927	0.379536	3
Maternal pre-pregnancy underweight vs. normal weight	cg11860954	2.98042	1.7872	4.17364	1.33539e-06	0.00150927	0.38055	3
Maternal pre-pregnancy underweight vs. normal weight	cg03577733	1.26718	0.759845	1.77452	1.33661e-06	0.00150927	0.380897	3
Maternal pre-pregnancy underweight vs. normal weight	cg08162337	2.08763	1.25172	2.92354	1.33994e-06	0.00150927	0.381845	3
Maternal pre-pregnancy underweight vs. normal weight	cg17016394	1.28648	0.787817	1.78515	6.03538e-07	0.00153564	0.171991	2
Maternal pre-pregnancy underweight vs. normal weight	cg09290497	1.28557	0.78741	1.78372	5.98892e-07	0.00153564	0.170668	2
Maternal pre-pregnancy underweight vs. normal weight	cg04631281	1.26344	0.773355	1.75352	6.1451e-07	0.00153613	0.175118	2
Maternal pre-pregnancy underweight vs. normal weight	cg17667145	1.17935	0.72196	1.63673	6.11901e-07	0.00153613	0.174375	2
Maternal pre-pregnancy underweight vs. normal weight	cg06047700	2.06063	1.23437	2.88689	1.38538e-06	0.00154453	0.394794	3
Maternal pre-pregnancy underweight vs. normal weight	cg14381348	2.17355	1.302	3.04511	1.386e-06	0.00154453	0.394972	3
Maternal pre-pregnancy underweight vs. normal weight	cg02326931	0.935305	0.560248	1.31036	1.3875e-06	0.00154453	0.395399	3
Maternal pre-pregnancy underweight vs. normal weight	cg25349350	1.21352	0.726726	1.70031	1.39909e-06	0.00155137	0.398701	3
Maternal pre-pregnancy underweight vs. normal weight	cg15688670	2.27102	1.38869	3.15334	6.39651e-07	0.00155889	0.182283	2
Maternal pre-pregnancy underweight vs. normal weight	cg05628795	1.25405	0.76682	1.74128	6.40026e-07	0.00155889	0.18239	2
Maternal pre-pregnancy underweight vs. normal weight	cg02281446	-3.66683	-5.09069	-2.24297	6.31094e-07	0.00155889	0.179844	2
Maternal pre-pregnancy underweight vs. normal weight	cg23780597	0.623004	0.372979	0.873029	1.41406e-06	0.00155893	0.402966	3
Maternal pre-pregnancy underweight vs. normal weight	cg14258243	1.20878	0.723632	1.69394	1.41685e-06	0.00155893	0.403762	3
Maternal pre-pregnancy underweight vs. normal weight	cg20749790	3.07809	1.87595	4.28022	7.28551e-07	0.00156985	0.207617	2
Maternal pre-pregnancy underweight vs. normal weight	cg13443733	3.05002	1.86076	4.23928	6.99931e-07	0.00156985	0.199461	2
Maternal pre-pregnancy underweight vs. normal weight	cg25602759	3.01743	1.84084	4.19403	7.00573e-07	0.00156985	0.199644	2
Maternal pre-pregnancy underweight vs. normal weight	cg27079009	3.01685	1.84108	4.19262	6.91701e-07	0.00156985	0.197115	2
Maternal pre-pregnancy underweight vs. normal weight	cg16794406	2.99646	1.82855	4.16438	6.93079e-07	0.00156985	0.197508	2
Maternal pre-pregnancy underweight vs. normal weight	cg17168636	2.20228	1.34304	3.06153	7.10837e-07	0.00156985	0.202569	2
Maternal pre-pregnancy underweight vs. normal weight	cg23285774	2.10479	1.28411	2.92547	6.99613e-07	0.00156985	0.19937	2
Maternal pre-pregnancy underweight vs. normal weight	cg09913109	1.37671	0.841132	1.91229	6.61104e-07	0.00156985	0.188396	2
Maternal pre-pregnancy underweight vs. normal weight	cg05375728	1.35989	0.830397	1.88939	6.75623e-07	0.00156985	0.192534	2
Maternal pre-pregnancy underweight vs. normal weight	cg02642404	1.3568	0.826947	1.88664	7.27081e-07	0.00156985	0.207198	2
Maternal pre-pregnancy underweight vs. normal weight	cg05600681	1.28168	0.78312	1.78023	6.59393e-07	0.00156985	0.187909	2
Maternal pre-pregnancy underweight vs. normal weight	cg19856822	1.2712	0.776506	1.7659	6.66628e-07	0.00156985	0.18997	2
Maternal pre-pregnancy underweight vs. normal weight	cg12637205	1.24719	0.76005	1.73433	7.30608e-07	0.00156985	0.208203	2
Maternal pre-pregnancy underweight vs. normal weight	cg07258916	1.19893	0.732757	1.6651	6.52494e-07	0.00156985	0.185943	2
Maternal pre-pregnancy underweight vs. normal weight	cg02326931	0.952282	0.580507	1.32406	7.21965e-07	0.00156985	0.20574	2
Maternal pre-pregnancy underweight vs. normal weight	cg23780597	0.638141	0.388861	0.887421	7.32669e-07	0.00156985	0.20879	2
Maternal pre-pregnancy underweight vs. normal weight	cg16919615	3.12396	1.86932	4.3786	1.43903e-06	0.00157285	0.410084	3
Maternal pre-pregnancy underweight vs. normal weight	cg15900444	3.11282	1.8626	4.36304	1.44054e-06	0.00157285	0.410513	3
Maternal pre-pregnancy underweight vs. normal weight	cg16353345	1.17539	0.703222	1.64755	1.44672e-06	0.00157357	0.412275	3
Maternal pre-pregnancy underweight vs. normal weight	cg01448276	2.35859	1.43531	3.28186	7.71631e-07	0.00158231	0.219893	2
Maternal pre-pregnancy underweight vs. normal weight	cg01971132	2.16946	1.32066	3.01827	7.61876e-07	0.00158231	0.217113	2
Maternal pre-pregnancy underweight vs. normal weight	cg25272645	2.09398	1.27539	2.91257	7.46286e-07	0.00158231	0.212671	2
Maternal pre-pregnancy underweight vs. normal weight	cg19237607	1.24828	0.759755	1.7368	7.66988e-07	0.00158231	0.21857	2
Maternal pre-pregnancy underweight vs. normal weight	cg14377205	1.20787	0.73504	1.68069	7.71799e-07	0.00158231	0.219941	2
Maternal pre-pregnancy underweight vs. normal weight	cg01857342	1.20622	0.734471	1.67798	7.54566e-07	0.00158231	0.21503	2
Maternal pre-pregnancy underweight vs. normal weight	cg06945667	1.29201	0.772601	1.81142	1.47293e-06	0.00159198	0.419744	3
Maternal pre-pregnancy underweight vs. normal weight	cg10419511	1.1639	0.695969	1.63183	1.47482e-06	0.00159198	0.420282	3
Maternal pre-pregnancy underweight vs. normal weight	cg03667593	2.11027	1.28371	2.93683	7.83079e-07	0.00159397	0.223156	2
Maternal pre-pregnancy underweight vs. normal weight	cg07563873	1.17924	0.704995	1.65349	1.48557e-06	0.00159753	0.423346	3
Maternal pre-pregnancy underweight vs. normal weight	cg08772163	3.0279	1.84123	4.21457	7.94278e-07	0.00160045	0.226347	2
Maternal pre-pregnancy underweight vs. normal weight	cg13014058	2.06109	1.25303	2.86914	8.01348e-07	0.00160045	0.228362	2
Maternal pre-pregnancy underweight vs. normal weight	cg00783945	1.30946	0.796036	1.82288	8.03112e-07	0.00160045	0.228864	2
Maternal pre-pregnancy underweight vs. normal weight	cg02373627	-17.8197	-24.9908	-10.6486	1.50851e-06	0.00161241	0.429883	3
Maternal pre-pregnancy underweight vs. normal weight	cg22173241	1.17572	0.702505	1.64893	1.51414e-06	0.00161241	0.431486	3
Maternal pre-pregnancy underweight vs. normal weight	cg19849428	2.96125	1.76921	4.15329	1.51933e-06	0.00161241	0.432967	3
Maternal pre-pregnancy underweight vs. normal weight	cg03105133	1.17463	0.701704	1.64755	1.52535e-06	0.00161241	0.434682	3
Maternal pre-pregnancy underweight vs. normal weight	cg22923514	4.81721	2.87742	6.75701	1.53116e-06	0.00161241	0.436339	3
Maternal pre-pregnancy underweight vs. normal weight	cg11391334	2.0938	1.25062	2.93698	1.53335e-06	0.00161241	0.436962	3
Maternal pre-pregnancy underweight vs. normal weight	cg06374165	3.45598	2.09937	4.81259	8.26309e-07	0.00162561	0.235475	2
Maternal pre-pregnancy underweight vs. normal weight	cg13191115	1.34061	0.814346	1.86688	8.27145e-07	0.00162561	0.235713	2
Maternal pre-pregnancy underweight vs. normal weight	cg24158594	1.19783	0.715147	1.68052	1.55695e-06	0.0016261	0.443687	3
Maternal pre-pregnancy underweight vs. normal weight	cg20749916	2.9679	1.77191	4.16389	1.55778e-06	0.0016261	0.443924	3
Maternal pre-pregnancy underweight vs. normal weight	cg03574651	1.4147	0.844501	1.98491	1.56492e-06	0.00162758	0.445957	3
Maternal pre-pregnancy underweight vs. normal weight	cg19829847	5.61122	3.34558	7.87686	1.63115e-06	0.0016307	0.464833	3
Maternal pre-pregnancy underweight vs. normal weight	cg19569081	2.07632	1.23924	2.91339	1.57393e-06	0.0016307	0.448526	3
Maternal pre-pregnancy underweight vs. normal weight	cg01667350	2.03311	1.21325	2.85297	1.58318e-06	0.0016307	0.451163	3
Maternal pre-pregnancy underweight vs. normal weight	cg13349776	0.750388	0.447753	1.05302	1.58787e-06	0.0016307	0.452498	3
Maternal pre-pregnancy underweight vs. normal weight	cg01474603	2.17092	1.29524	3.0466	1.59382e-06	0.0016307	0.454193	3
Maternal pre-pregnancy underweight vs. normal weight	cg03191889	2.05055	1.22327	2.87784	1.60076e-06	0.0016307	0.456171	3
Maternal pre-pregnancy underweight vs. normal weight	cg20640573	1.23028	0.73386	1.72671	1.60626e-06	0.0016307	0.457741	3
Maternal pre-pregnancy underweight vs. normal weight	cg02253230	1.16966	0.697573	1.64175	1.61627e-06	0.0016307	0.460593	3
Maternal pre-pregnancy underweight vs. normal weight	cg24874555	2.18866	1.30489	3.07243	1.63358e-06	0.0016307	0.465523	3
Maternal pre-pregnancy underweight vs. normal weight	cg26150754	2.9531	1.76039	4.14581	1.64198e-06	0.0016307	0.467919	3
Maternal pre-pregnancy underweight vs. normal weight	cg02471346	2.16604	1.29119	3.0409	1.64317e-06	0.0016307	0.468257	3
Maternal pre-pregnancy underweight vs. normal weight	cg03290752	2.1108	1.25817	2.96344	1.64715e-06	0.0016307	0.469393	3
Maternal pre-pregnancy underweight vs. normal weight	cg01996714	1.22503	0.730185	1.71987	1.64773e-06	0.0016307	0.469558	3
Maternal pre-pregnancy underweight vs. normal weight	cg21546996	3.07411	1.8323	4.31592	1.64893e-06	0.0016307	0.469899	3
Maternal pre-pregnancy underweight vs. normal weight	cg01835144	1.21804	0.725905	1.71016	1.65647e-06	0.0016307	0.472048	3
Maternal pre-pregnancy underweight vs. normal weight	cg03244690	1.26483	0.753754	1.77591	1.65947e-06	0.0016307	0.472903	3
Maternal pre-pregnancy underweight vs. normal weight	cg24949795	2.03835	1.21458	2.86212	1.66627e-06	0.00163176	0.474842	3
Maternal pre-pregnancy underweight vs. normal weight	cg25846765	2.98713	1.81391	4.16035	8.37615e-07	0.00163491	0.238697	2
Maternal pre-pregnancy underweight vs. normal weight	cg27273254	2.08195	1.26335	2.90055	8.60487e-07	0.00166813	0.245215	2
Maternal pre-pregnancy underweight vs. normal weight	cg22183053	1.22137	0.727199	1.71553	1.71147e-06	0.00167027	0.48772	3
Maternal pre-pregnancy underweight vs. normal weight	cg14325733	3.05011	1.84873	4.2515	8.98425e-07	0.00168062	0.256026	2
Maternal pre-pregnancy underweight vs. normal weight	cg09526975	3.02445	1.8331	4.21581	8.99876e-07	0.00168062	0.256439	2
Maternal pre-pregnancy underweight vs. normal weight	cg08073312	1.55887	0.944755	2.17299	9.02318e-07	0.00168062	0.257135	2
Maternal pre-pregnancy underweight vs. normal weight	cg13539115	1.27565	0.773457	1.77785	8.87153e-07	0.00168062	0.252814	2
Maternal pre-pregnancy underweight vs. normal weight	cg11121825	1.21145	0.734598	1.68831	8.84112e-07	0.00168062	0.251947	2
Maternal pre-pregnancy underweight vs. normal weight	cg13349776	0.763117	0.462836	1.0634	8.76973e-07	0.00168062	0.249913	2
Maternal pre-pregnancy underweight vs. normal weight	cg23047271	2.66957	1.58887	3.75026	1.73312e-06	0.00168563	0.49389	3
Maternal pre-pregnancy underweight vs. normal weight	cg07464025	3.11706	1.88783	4.34629	9.25266e-07	0.00170113	0.263675	2
Maternal pre-pregnancy underweight vs. normal weight	cg01513714	2.07906	1.25938	2.89874	9.19432e-07	0.00170113	0.262012	2
Maternal pre-pregnancy underweight vs. normal weight	cg24039697	1.50979	0.955164	2.06441	1.35954e-07	0.00171199	0.038743	1
Maternal pre-pregnancy underweight vs. normal weight	cg25228773	1.09321	0.692426	1.49399	1.28452e-07	0.00171199	0.0366051	1
Maternal pre-pregnancy underweight vs. normal weight	cg18845801	0.865907	0.547631	1.18418	1.38174e-07	0.00171199	0.0393757	1
Maternal pre-pregnancy underweight vs. normal weight	cg10259748	1.24041	0.737821	1.743	1.76921e-06	0.00171488	0.504175	3
Maternal pre-pregnancy underweight vs. normal weight	cg15815767	2.04128	1.21398	2.86858	1.77989e-06	0.00171505	0.507218	3
Maternal pre-pregnancy underweight vs. normal weight	cg05378295	1.1751	0.698833	1.65137	1.78142e-06	0.00171505	0.507654	3
Maternal pre-pregnancy underweight vs. normal weight	cg01949902	2.03011	1.20699	2.85323	1.79729e-06	0.00172451	0.512178	3
Maternal pre-pregnancy underweight vs. normal weight	cg01461847	3.62344	2.19312	5.05377	9.47642e-07	0.00172545	0.270051	2
Maternal pre-pregnancy underweight vs. normal weight	cg26284613	2.04968	1.24029	2.85908	9.56154e-07	0.00172545	0.272477	2
Maternal pre-pregnancy underweight vs. normal weight	cg02370232	-2.16573	-3.02097	-1.31049	9.5666e-07	0.00172545	0.272621	2
Maternal pre-pregnancy underweight vs. normal weight	cg27110648	2.17295	1.29171	3.0542	1.80723e-06	0.00172822	0.515009	3
Maternal pre-pregnancy underweight vs. normal weight	cg13682187	12.465	7.40487	17.525	1.8482e-06	0.00173334	0.526684	3
Maternal pre-pregnancy underweight vs. normal weight	cg04532952	2.46017	1.46164	3.4587	1.84107e-06	0.00173334	0.524655	3
Maternal pre-pregnancy underweight vs. normal weight	cg08230472	2.1487	1.2765	3.0209	1.84549e-06	0.00173334	0.525912	3
Maternal pre-pregnancy underweight vs. normal weight	cg27557946	2.96948	1.76406	4.1749	1.84721e-06	0.00173334	0.526403	3
Maternal pre-pregnancy underweight vs. normal weight	cg24859937	2.94149	1.7474	4.13557	1.84827e-06	0.00173334	0.526706	3
Maternal pre-pregnancy underweight vs. normal weight	cg05843340	1.69703	1.00811	2.38594	1.84908e-06	0.00173334	0.526935	3
Maternal pre-pregnancy underweight vs. normal weight	cg04062682	2.16777	1.31129	3.02425	9.68596e-07	0.00173599	0.276023	2
Maternal pre-pregnancy underweight vs. normal weight	cg06758143	2.07244	1.23069	2.91418	1.87117e-06	0.00173652	0.533232	3
Maternal pre-pregnancy underweight vs. normal weight	cg21130374	1.99502	1.18466	2.80537	1.87394e-06	0.00173652	0.534019	3
Maternal pre-pregnancy underweight vs. normal weight	cg20593611	1.20046	0.712836	1.68808	1.87482e-06	0.00173652	0.534272	3
Maternal pre-pregnancy underweight vs. normal weight	cg26732691	2.0524	1.21869	2.88612	1.87684e-06	0.00173652	0.534847	3
Maternal pre-pregnancy underweight vs. normal weight	cg06910299	2.15048	1.27608	3.02487	1.91883e-06	0.00176449	0.546813	3
Maternal pre-pregnancy underweight vs. normal weight	cg25361117	1.23552	0.733063	1.73798	1.9267e-06	0.00176449	0.549057	3
Maternal pre-pregnancy underweight vs. normal weight	cg12073565	3.02487	1.79454	4.2552	1.93335e-06	0.00176449	0.550952	3
Maternal pre-pregnancy underweight vs. normal weight	cg09360770	1.18071	0.700446	1.66096	1.93537e-06	0.00176449	0.551525	3
Maternal pre-pregnancy underweight vs. normal weight	cg12624894	1.20407	0.714227	1.69391	1.94244e-06	0.00176449	0.55354	3
Maternal pre-pregnancy underweight vs. normal weight	cg17352386	2.10989	1.25151	2.96827	1.94423e-06	0.00176449	0.55405	3
Maternal pre-pregnancy underweight vs. normal weight	cg13072611	2.09374	1.24162	2.94586	1.96068e-06	0.00177378	0.558739	3
Maternal pre-pregnancy underweight vs. normal weight	cg20312087	1.2433	0.737115	1.74949	1.97696e-06	0.00177746	0.563378	3
Maternal pre-pregnancy underweight vs. normal weight	cg19772356	2.12201	1.25806	2.98595	1.97722e-06	0.00177746	0.563454	3
Maternal pre-pregnancy underweight vs. normal weight	cg25785397	2.6633	1.68002	3.64659	1.56376e-07	0.00178251	0.0445629	1
Maternal pre-pregnancy underweight vs. normal weight	cg14033944	1.84527	1.16472	2.52582	1.5184e-07	0.00178251	0.0432701	1
Maternal pre-pregnancy underweight vs. normal weight	cg05628795	1.11071	0.699856	1.52157	1.64875e-07	0.00178802	0.0469848	1
Maternal pre-pregnancy underweight vs. normal weight	cg26796513	-3.56112	-4.87968	-2.24256	1.69408e-07	0.00178802	0.0482767	1
Maternal pre-pregnancy underweight vs. normal weight	cg14022434	1.15048	0.68179	1.61916	2.00538e-06	0.00179296	0.571477	3
Maternal pre-pregnancy underweight vs. normal weight	cg21637097	1.23749	0.733337	1.74164	2.00705e-06	0.00179296	0.571954	3
Maternal pre-pregnancy underweight vs. normal weight	cg05657462	1.19985	0.724943	1.67476	1.01163e-06	0.00180179	0.288286	2
Maternal pre-pregnancy underweight vs. normal weight	cg01565965	1.1626	0.688705	1.6365	2.03171e-06	0.00180931	0.57898	3
Maternal pre-pregnancy underweight vs. normal weight	cg04072570	2.68997	1.6885	3.69143	1.96921e-07	0.00181022	0.0561169	1
Maternal pre-pregnancy underweight vs. normal weight	cg16661654	1.26205	0.792694	1.73141	1.91248e-07	0.00181022	0.0545004	1
Maternal pre-pregnancy underweight vs. normal weight	cg18802021	1.17388	0.737331	1.61043	1.91043e-07	0.00181022	0.054442	1
Maternal pre-pregnancy underweight vs. normal weight	cg05949800	1.06518	0.670039	1.46031	1.78395e-07	0.00181022	0.0508375	1
Maternal pre-pregnancy underweight vs. normal weight	cg15827387	2.16207	1.30546	3.01868	1.03635e-06	0.00183435	0.295331	2
Maternal pre-pregnancy underweight vs. normal weight	cg26330326	2.94333	1.7427	4.14397	2.06638e-06	0.00183445	0.588859	3
Maternal pre-pregnancy underweight vs. normal weight	cg20382089	1.25142	0.740785	1.76206	2.08125e-06	0.00184191	0.593097	3
Maternal pre-pregnancy underweight vs. normal weight	cg15823064	1.25117	0.740464	1.76187	2.0971e-06	0.0018493	0.597614	3
Maternal pre-pregnancy underweight vs. normal weight	cg26266703	1.17537	0.695554	1.65519	2.10257e-06	0.0018493	0.599173	3
Maternal pre-pregnancy underweight vs. normal weight	cg16400794	2.12664	1.33315	2.92012	2.09112e-07	0.00185141	0.0595911	1
Maternal pre-pregnancy underweight vs. normal weight	cg07338077	1.78491	1.11534	2.45448	2.41962e-07	0.00185141	0.0689524	1
Maternal pre-pregnancy underweight vs. normal weight	cg23996948	1.78421	1.11676	2.45166	2.24403e-07	0.00185141	0.0639484	1
Maternal pre-pregnancy underweight vs. normal weight	cg25120290	1.50879	0.942374	2.07521	2.46931e-07	0.00185141	0.0703685	1
Maternal pre-pregnancy underweight vs. normal weight	cg09913109	1.19359	0.745073	1.64211	2.53375e-07	0.00185141	0.0722049	1
Maternal pre-pregnancy underweight vs. normal weight	cg25220065	1.19292	0.745625	1.64022	2.39033e-07	0.00185141	0.0681177	1
Maternal pre-pregnancy underweight vs. normal weight	cg20161774	1.0552	0.659211	1.4512	2.44524e-07	0.00185141	0.0696824	1
Maternal pre-pregnancy underweight vs. normal weight	cg01085225	1.03967	0.650655	1.42869	2.2583e-07	0.00185141	0.0643552	1
Maternal pre-pregnancy underweight vs. normal weight	cg03075725	1.19675	0.722254	1.67125	1.05474e-06	0.00185537	0.300571	2
Maternal pre-pregnancy underweight vs. normal weight	cg27142229	1.23128	0.742938	1.71962	1.06283e-06	0.00185814	0.302877	2
Maternal pre-pregnancy underweight vs. normal weight	cg26677602	2.99071	1.80353	4.1779	1.08525e-06	0.00186305	0.309266	2
Maternal pre-pregnancy underweight vs. normal weight	cg03277049	2.53254	1.52743	3.53764	1.08005e-06	0.00186305	0.307784	2
Maternal pre-pregnancy underweight vs. normal weight	cg13560136	2.13677	1.28875	2.98478	1.07938e-06	0.00186305	0.307593	2
Maternal pre-pregnancy underweight vs. normal weight	cg22448601	2.15747	1.30076	3.01418	1.09404e-06	0.00186689	0.31177	2
Maternal pre-pregnancy underweight vs. normal weight	cg00964484	1.46591	0.883666	2.04815	1.10066e-06	0.001867	0.313657	2
Maternal pre-pregnancy underweight vs. normal weight	cg12013492	3.10304	1.86941	4.33667	1.12527e-06	0.00187331	0.320669	2
Maternal pre-pregnancy underweight vs. normal weight	cg19532257	2.23897	1.34875	3.1292	1.12855e-06	0.00187331	0.321604	2
Maternal pre-pregnancy underweight vs. normal weight	cg19602920	1.24392	0.749294	1.73854	1.13067e-06	0.00187331	0.322209	2
Maternal pre-pregnancy underweight vs. normal weight	cg12306156	1.21132	0.729996	1.69265	1.11188e-06	0.00187331	0.316856	2
Maternal pre-pregnancy underweight vs. normal weight	cg06704466	-3.76275	-5.30003	-2.22547	2.14123e-06	0.00187751	0.610189	3
Maternal pre-pregnancy underweight vs. normal weight	cg21237313	1.23296	0.729157	1.73676	2.14827e-06	0.00187791	0.612197	3
Maternal pre-pregnancy underweight vs. normal weight	cg16010723	1.16916	0.69129	1.64702	2.16225e-06	0.00187942	0.61618	3
Maternal pre-pregnancy underweight vs. normal weight	cg18233416	1.19105	0.704176	1.67792	2.16834e-06	0.00187942	0.617915	3
Maternal pre-pregnancy underweight vs. normal weight	cg26986558	2.09989	1.24135	2.95844	2.17723e-06	0.00187942	0.62045	3
Maternal pre-pregnancy underweight vs. normal weight	cg00176888	2.89895	1.71328	4.08462	2.19552e-06	0.00187942	0.625661	3
Maternal pre-pregnancy underweight vs. normal weight	cg22467470	-3.49445	-4.92416	-2.06475	2.21215e-06	0.00187942	0.630402	3
Maternal pre-pregnancy underweight vs. normal weight	cg20247048	2.64826	1.56475	3.73177	2.21279e-06	0.00187942	0.630584	3
Maternal pre-pregnancy underweight vs. normal weight	cg03419885	1.28016	0.756268	1.80405	2.22484e-06	0.00187942	0.634018	3
Maternal pre-pregnancy underweight vs. normal weight	cg18271025	1.21422	0.717267	1.71117	2.22967e-06	0.00187942	0.635395	3
Maternal pre-pregnancy underweight vs. normal weight	cg24291822	1.18026	0.697156	1.66335	2.23468e-06	0.00187942	0.63682	3
Maternal pre-pregnancy underweight vs. normal weight	cg10348922	1.25164	0.739238	1.76405	2.24323e-06	0.00187942	0.639257	3
Maternal pre-pregnancy underweight vs. normal weight	cg10835172	1.1852	0.699992	1.67041	2.24372e-06	0.00187942	0.639398	3
Maternal pre-pregnancy underweight vs. normal weight	cg10373780	1.27389	0.752328	1.79545	2.24803e-06	0.00187942	0.640625	3
Maternal pre-pregnancy underweight vs. normal weight	cg24158553	1.19148	0.703622	1.67934	2.25193e-06	0.00187942	0.641736	3
Maternal pre-pregnancy underweight vs. normal weight	cg11090676	2.01265	1.18854	2.83676	2.25289e-06	0.00187942	0.642012	3
Maternal pre-pregnancy underweight vs. normal weight	cg21590616	2.94241	1.73759	4.14722	2.25309e-06	0.00187942	0.642068	3
Maternal pre-pregnancy underweight vs. normal weight	cg22038796	1.08606	0.641334	1.53078	2.25553e-06	0.00187942	0.642763	3
Maternal pre-pregnancy underweight vs. normal weight	cg16718263	3.0945	1.82709	4.3619	2.26599e-06	0.00188263	0.645742	3
Maternal pre-pregnancy underweight vs. normal weight	cg25149069	1.30589	0.786317	1.82547	1.14692e-06	0.00188925	0.32684	2
Maternal pre-pregnancy underweight vs. normal weight	cg12529868	3.06513	1.84515	4.28511	1.15725e-06	0.00189002	0.329783	2
Maternal pre-pregnancy underweight vs. normal weight	cg07015190	1.16619	0.701965	1.63041	1.16065e-06	0.00189002	0.330753	2
Maternal pre-pregnancy underweight vs. normal weight	cg12550412	1.19171	0.71717	1.66624	1.16988e-06	0.00189423	0.333384	2
Maternal pre-pregnancy underweight vs. normal weight	cg14666006	1.15232	0.680084	1.62455	2.29679e-06	0.00190267	0.65452	3
Maternal pre-pregnancy underweight vs. normal weight	cg14385961	2.97593	1.78981	4.16205	1.19642e-06	0.00190407	0.340946	2
Maternal pre-pregnancy underweight vs. normal weight	cg26864230	2.12299	1.27664	2.96934	1.20269e-06	0.00190407	0.342732	2
Maternal pre-pregnancy underweight vs. normal weight	cg24017516	1.29377	0.778127	1.80941	1.19547e-06	0.00190407	0.340674	2
Maternal pre-pregnancy underweight vs. normal weight	cg00368989	1.2422	0.746991	1.73742	1.20258e-06	0.00190407	0.3427	2
Maternal pre-pregnancy underweight vs. normal weight	cg04891917	2.05705	1.23657	2.87753	1.21734e-06	0.00191062	0.346908	2
Maternal pre-pregnancy underweight vs. normal weight	cg16453206	1.21396	0.729712	1.69821	1.22023e-06	0.00191062	0.347732	2
Maternal pre-pregnancy underweight vs. normal weight	cg23524294	2.15516	1.27162	3.0387	2.31653e-06	0.00191347	0.660146	3
Maternal pre-pregnancy underweight vs. normal weight	cg07232095	-13.4399	-18.8046	-8.07522	1.23947e-06	0.00192064	0.353214	2
Maternal pre-pregnancy underweight vs. normal weight	cg23734074	1.36455	0.819864	1.90924	1.24012e-06	0.00192064	0.353398	2
Maternal pre-pregnancy underweight vs. normal weight	cg07654559	2.21453	1.30617	3.12289	2.34455e-06	0.00192676	0.66813	3
Maternal pre-pregnancy underweight vs. normal weight	cg19342109	1.26956	0.748594	1.79053	2.36672e-06	0.00192676	0.674448	3
Maternal pre-pregnancy underweight vs. normal weight	cg19729116	1.28928	0.760128	1.81844	2.37634e-06	0.00192676	0.67719	3
Maternal pre-pregnancy underweight vs. normal weight	cg24244752	2.28445	1.34679	3.22211	2.37986e-06	0.00192676	0.678194	3
Maternal pre-pregnancy underweight vs. normal weight	cg13727613	1.11225	0.655694	1.5688	2.38322e-06	0.00192676	0.67915	3
Maternal pre-pregnancy underweight vs. normal weight	cg18486030	2.10572	1.24133	2.97011	2.38566e-06	0.00192676	0.679847	3
Maternal pre-pregnancy underweight vs. normal weight	cg07054040	2.01708	1.18903	2.84513	2.3885e-06	0.00192676	0.680657	3
Maternal pre-pregnancy underweight vs. normal weight	cg16409651	1.16424	0.68627	1.6422	2.39147e-06	0.00192676	0.681503	3
Maternal pre-pregnancy underweight vs. normal weight	cg09925855	2.90519	1.71244	4.09793	2.39347e-06	0.00192676	0.682072	3
Maternal pre-pregnancy underweight vs. normal weight	cg03762702	1.17518	0.692602	1.65776	2.40488e-06	0.00193049	0.685325	3
Maternal pre-pregnancy underweight vs. normal weight	cg03588376	2.05714	1.21215	2.90214	2.42077e-06	0.00193496	0.68985	3
Maternal pre-pregnancy underweight vs. normal weight	cg13483474	2.91022	1.71461	4.10583	2.43016e-06	0.00193496	0.692528	3
Maternal pre-pregnancy underweight vs. normal weight	cg07139928	2.1163	1.24684	2.98575	2.43082e-06	0.00193496	0.692717	3
Maternal pre-pregnancy underweight vs. normal weight	cg20315951	1.18815	0.69988	1.67641	2.44578e-06	0.00194097	0.696977	3
Maternal pre-pregnancy underweight vs. normal weight	cg27309677	1.97106	1.16097	2.78116	2.45199e-06	0.00194097	0.698748	3
Maternal pre-pregnancy underweight vs. normal weight	cg01873886	2.10229	1.23804	2.96653	2.4657e-06	0.00194641	0.702655	3
Maternal pre-pregnancy underweight vs. normal weight	cg01759437	3.09848	1.85982	4.33714	1.28476e-06	0.00195497	0.366119	2
Maternal pre-pregnancy underweight vs. normal weight	cg27569742	2.98763	1.79364	4.18162	1.27571e-06	0.00195497	0.363543	2
Maternal pre-pregnancy underweight vs. normal weight	cg10835893	2.22339	1.33472	3.11205	1.27913e-06	0.00195497	0.364517	2
Maternal pre-pregnancy underweight vs. normal weight	cg16996661	2.03586	1.22187	2.84986	1.28972e-06	0.00195497	0.367534	2
Maternal pre-pregnancy underweight vs. normal weight	cg22148297	2.99671	1.76404	4.22939	2.49935e-06	0.00196753	0.712245	3
Maternal pre-pregnancy underweight vs. normal weight	cg05940881	1.21601	0.729314	1.70272	1.32189e-06	0.00197225	0.3767	2
Maternal pre-pregnancy underweight vs. normal weight	cg27219598	1.19709	0.718026	1.67616	1.31795e-06	0.00197225	0.375579	2
Maternal pre-pregnancy underweight vs. normal weight	cg13537283	1.15647	0.69361	1.61932	1.32116e-06	0.00197225	0.376493	2
Maternal pre-pregnancy underweight vs. normal weight	cg12071888	2.96657	1.77852	4.15461	1.34043e-06	0.00198951	0.381985	2
Maternal pre-pregnancy underweight vs. normal weight	cg02545393	1.18381	0.69643	1.6712	2.54955e-06	0.0020003	0.72655	3
Maternal pre-pregnancy underweight vs. normal weight	cg09183753	1.24107	0.730064	1.75207	2.55502e-06	0.0020003	0.72811	3
Maternal pre-pregnancy underweight vs. normal weight	cg22808478	-5.385	-7.54309	-3.22691	1.36298e-06	0.00200212	0.388412	2
Maternal pre-pregnancy underweight vs. normal weight	cg19692165	1.62626	0.974535	2.27798	1.36222e-06	0.00200212	0.388195	2
Maternal pre-pregnancy underweight vs. normal weight	cg02480522	2.97957	1.75255	4.2066	2.56447e-06	0.0020022	0.730802	3
Maternal pre-pregnancy underweight vs. normal weight	cg16063666	1.34228	0.789441	1.89512	2.57182e-06	0.00200245	0.732897	3
Maternal pre-pregnancy underweight vs. normal weight	cg08450938	1.28819	0.757387	1.819	2.59878e-06	0.00201793	0.74058	3
Maternal pre-pregnancy underweight vs. normal weight	cg24044501	1.51446	0.907077	2.12184	1.38699e-06	0.00202694	0.395253	2
Maternal pre-pregnancy underweight vs. normal weight	cg04858553	2.63478	1.6394	3.63016	2.92343e-07	0.00203194	0.0833095	1
Maternal pre-pregnancy underweight vs. normal weight	cg14143574	-2.90185	-3.99792	-1.80578	2.90864e-07	0.00203194	0.082888	1
Maternal pre-pregnancy underweight vs. normal weight	cg10309340	1.38239	0.812435	1.95235	2.6332e-06	0.0020391	0.750387	3
Maternal pre-pregnancy underweight vs. normal weight	cg25924411	2.07647	1.24255	2.91039	1.43264e-06	0.0020724	0.408263	2
Maternal pre-pregnancy underweight vs. normal weight	cg26812728	1.30036	0.778169	1.82255	1.43013e-06	0.0020724	0.407547	2
Maternal pre-pregnancy underweight vs. normal weight	cg20201954	2.00282	1.19828	2.80735	1.44074e-06	0.00207358	0.41057	2
Maternal pre-pregnancy underweight vs. normal weight	cg18601167	2.35299	1.38175	3.32422	2.70135e-06	0.0020862	0.769809	3
Maternal pre-pregnancy underweight vs. normal weight	cg26947572	1.22302	0.717901	1.72814	2.7372e-06	0.00210818	0.780026	3
Maternal pre-pregnancy underweight vs. normal weight	cg23627620	1.32958	0.794691	1.86447	1.49223e-06	0.00211565	0.425245	2
Maternal pre-pregnancy underweight vs. normal weight	cg24597158	1.27477	0.76207	1.78747	1.48263e-06	0.00211565	0.422508	2
Maternal pre-pregnancy underweight vs. normal weight	cg03105133	1.16659	0.697361	1.63581	1.48536e-06	0.00211565	0.423287	2
Maternal pre-pregnancy underweight vs. normal weight	cg03063710	2.92745	1.71786	4.13705	2.76424e-06	0.00211676	0.78773	3
Maternal pre-pregnancy underweight vs. normal weight	cg20681931	1.1779	0.691195	1.6646	2.76502e-06	0.00211676	0.787952	3
Maternal pre-pregnancy underweight vs. normal weight	cg26207201	3.08726	1.8115	4.36301	2.77063e-06	0.00211676	0.789552	3
Maternal pre-pregnancy underweight vs. normal weight	cg05635276	2.1426	1.25703	3.02816	2.78278e-06	0.00212036	0.793015	3
Maternal pre-pregnancy underweight vs. normal weight	cg10073129	2.9815	1.74894	4.21405	2.79602e-06	0.00212476	0.796787	3
Maternal pre-pregnancy underweight vs. normal weight	cg12565179	1.19104	0.698513	1.68357	2.81521e-06	0.00213366	0.802257	3
Maternal pre-pregnancy underweight vs. normal weight	cg09677741	3.08676	1.84366	4.32987	1.52939e-06	0.00213644	0.435834	2
Maternal pre-pregnancy underweight vs. normal weight	cg13181604	2.17194	1.29752	3.04635	1.51844e-06	0.00213644	0.432714	2
Maternal pre-pregnancy underweight vs. normal weight	cg00356511	1.17442	0.701498	1.64733	1.52598e-06	0.00213644	0.434863	2
Maternal pre-pregnancy underweight vs. normal weight	cg03637878	2.01652	1.20384	2.82919	1.55516e-06	0.00214095	0.443176	2
Maternal pre-pregnancy underweight vs. normal weight	cg14056412	1.225	0.731372	1.71863	1.55107e-06	0.00214095	0.44201	2
Maternal pre-pregnancy underweight vs. normal weight	cg27408887	1.21351	0.724481	1.70254	1.55328e-06	0.00214095	0.442641	2
Maternal pre-pregnancy underweight vs. normal weight	cg02087260	1.14911	0.673779	1.62443	2.83376e-06	0.00214202	0.807542	3
Maternal pre-pregnancy underweight vs. normal weight	cg10835893	2.15728	1.26469	3.04987	2.85013e-06	0.00214278	0.812208	3
Maternal pre-pregnancy underweight vs. normal weight	cg11369906	2.11526	1.23999	2.99054	2.85527e-06	0.00214278	0.813672	3
Maternal pre-pregnancy underweight vs. normal weight	cg08161720	2.10187	1.23211	2.97163	2.85732e-06	0.00214278	0.814256	3
Maternal pre-pregnancy underweight vs. normal weight	cg08004919	1.17349	0.700437	1.64655	1.56509e-06	0.00214427	0.446008	2
Maternal pre-pregnancy underweight vs. normal weight	cg27270541	5.15954	3.02188	7.2972	2.93673e-06	0.00214789	0.836887	3
Maternal pre-pregnancy underweight vs. normal weight	cg14880228	1.17482	0.688443	1.66119	2.88772e-06	0.00214789	0.822919	3
Maternal pre-pregnancy underweight vs. normal weight	cg18197866	-3.88798	-5.49768	-2.27828	2.89109e-06	0.00214789	0.823879	3
Maternal pre-pregnancy underweight vs. normal weight	cg08312083	1.18589	0.694875	1.6769	2.89503e-06	0.00214789	0.825002	3
Maternal pre-pregnancy underweight vs. normal weight	cg19692165	1.58264	0.927195	2.23808	2.91069e-06	0.00214789	0.829465	3
Maternal pre-pregnancy underweight vs. normal weight	cg24615831	1.20078	0.703424	1.69813	2.918e-06	0.00214789	0.831547	3
Maternal pre-pregnancy underweight vs. normal weight	cg21604320	2.91293	1.70629	4.11957	2.92463e-06	0.00214789	0.833438	3
Maternal pre-pregnancy underweight vs. normal weight	cg04287982	1.41348	0.827919	1.99904	2.9301e-06	0.00214789	0.834997	3
Maternal pre-pregnancy underweight vs. normal weight	cg15642292	2.16574	1.26854	3.06294	2.93012e-06	0.00214789	0.835001	3
Maternal pre-pregnancy underweight vs. normal weight	cg23468128	1.21861	0.713705	1.72352	2.93951e-06	0.00214789	0.837677	3
Maternal pre-pregnancy underweight vs. normal weight	cg13782814	2.96049	1.7661	4.15488	1.59502e-06	0.00216252	0.454535	2
Maternal pre-pregnancy underweight vs. normal weight	cg02224864	2.11882	1.26337	2.97427	1.62256e-06	0.00216252	0.462383	2
Maternal pre-pregnancy underweight vs. normal weight	cg09549240	2.11177	1.25938	2.96416	1.61314e-06	0.00216252	0.459699	2
Maternal pre-pregnancy underweight vs. normal weight	cg17476421	2.10859	1.25772	2.95946	1.60265e-06	0.00216252	0.45671	2
Maternal pre-pregnancy underweight vs. normal weight	cg20312087	1.24569	0.742739	1.74865	1.62395e-06	0.00216252	0.46278	2
Maternal pre-pregnancy underweight vs. normal weight	cg12237616	-4.45502	-6.25248	-2.65757	1.59719e-06	0.00216252	0.455155	2
Maternal pre-pregnancy underweight vs. normal weight	cg26912412	2.96028	1.7645	4.15607	1.6418e-06	0.00216605	0.467867	2
Maternal pre-pregnancy underweight vs. normal weight	cg21472700	1.34369	0.800989	1.8864	1.63681e-06	0.00216605	0.466446	2
Maternal pre-pregnancy underweight vs. normal weight	cg14148055	1.27019	0.743621	1.79675	2.97581e-06	0.00216885	0.848022	3
Maternal pre-pregnancy underweight vs. normal weight	cg16661654	1.35753	0.808694	1.90636	1.67487e-06	0.00217659	0.47729	2
Maternal pre-pregnancy underweight vs. normal weight	cg24984653	1.21906	0.726304	1.71182	1.66739e-06	0.00217659	0.47516	2
Maternal pre-pregnancy underweight vs. normal weight	cg01996714	1.21573	0.724383	1.70708	1.66249e-06	0.00217659	0.473764	2
Maternal pre-pregnancy underweight vs. normal weight	cg08740522	1.1581	0.689829	1.62637	1.68034e-06	0.00217659	0.478849	2
Maternal pre-pregnancy underweight vs. normal weight	cg15724937	1.54699	0.905463	2.18851	2.99735e-06	0.00217898	0.85416	3
Maternal pre-pregnancy underweight vs. normal weight	cg19829847	5.55511	3.30668	7.80354	1.71993e-06	0.00218241	0.490132	2
Maternal pre-pregnancy underweight vs. normal weight	cg27312388	2.94686	1.75397	4.13976	1.72518e-06	0.00218241	0.491629	2
Maternal pre-pregnancy underweight vs. normal weight	cg19849428	2.91813	1.73666	4.0996	1.732e-06	0.00218241	0.493572	2
Maternal pre-pregnancy underweight vs. normal weight	cg03017520	2.23849	1.33212	3.14487	1.73526e-06	0.00218241	0.494502	2
Maternal pre-pregnancy underweight vs. normal weight	cg21981500	2.02929	1.20797	2.85062	1.71854e-06	0.00218241	0.489737	2
Maternal pre-pregnancy underweight vs. normal weight	cg19559621	2.0288	1.20727	2.85034	1.73844e-06	0.00218241	0.495407	2
Maternal pre-pregnancy underweight vs. normal weight	cg11520366	1.19136	0.709354	1.67337	1.70378e-06	0.00218241	0.485529	2
Maternal pre-pregnancy underweight vs. normal weight	cg16444062	-3.93456	-5.5669	-2.30222	3.02649e-06	0.00219371	0.862466	3
Maternal pre-pregnancy underweight vs. normal weight	cg14794577	1.13965	0.666796	1.61251	3.03301e-06	0.00219371	0.864323	3
Maternal pre-pregnancy underweight vs. normal weight	cg07423198	2.15736	1.28341	3.03131	1.75516e-06	0.00219374	0.500172	2
Maternal pre-pregnancy underweight vs. normal weight	cg06276084	-3.58234	-5.03417	-2.1305	1.77273e-06	0.00220602	0.505179	2
Maternal pre-pregnancy underweight vs. normal weight	cg22013210	1.19449	0.698646	1.69033	3.06491e-06	0.00221118	0.873414	3
Maternal pre-pregnancy underweight vs. normal weight	cg16477886	2.12074	1.261	2.98048	1.78479e-06	0.00221137	0.508615	2
Maternal pre-pregnancy underweight vs. normal weight	cg12802286	-5.64071	-7.98328	-3.29814	3.09594e-06	0.00221534	0.882255	3
Maternal pre-pregnancy underweight vs. normal weight	cg05307257	-3.62318	-5.12773	-2.11864	3.08911e-06	0.00221534	0.880309	3
Maternal pre-pregnancy underweight vs. normal weight	ch.19.1740011R	1.6441	0.961311	2.32688	3.09556e-06	0.00221534	0.882149	3
Maternal pre-pregnancy underweight vs. normal weight	cg16455791	2.56587	1.50017	3.63157	3.10224e-06	0.00221534	0.884052	3
Maternal pre-pregnancy underweight vs. normal weight	cg02457826	1.99696	1.16739	2.82654	3.11614e-06	0.00221534	0.888013	3
Maternal pre-pregnancy underweight vs. normal weight	cg21474053	-1.96704	-2.78428	-1.1498	3.12422e-06	0.00221534	0.890316	3
Maternal pre-pregnancy underweight vs. normal weight	cg14235685	-3.46357	-4.9026	-2.02453	3.12605e-06	0.00221534	0.890837	3
Maternal pre-pregnancy underweight vs. normal weight	cg08375775	1.38473	0.809346	1.96011	3.13288e-06	0.00221534	0.892782	3
Maternal pre-pregnancy underweight vs. normal weight	cg26757305	3.2006	1.90229	4.49891	1.81057e-06	0.0022202	0.515963	2
Maternal pre-pregnancy underweight vs. normal weight	cg04287982	1.43887	0.855307	2.02243	1.80282e-06	0.0022202	0.513752	2
Maternal pre-pregnancy underweight vs. normal weight	cg02253230	1.15246	0.684915	1.62	1.81529e-06	0.0022202	0.517307	2
Maternal pre-pregnancy underweight vs. normal weight	cg24158594	1.17915	0.700674	1.65762	1.82444e-06	0.00222185	0.519913	2
Maternal pre-pregnancy underweight vs. normal weight	cg05950854	1.19914	0.700687	1.6976	3.15937e-06	0.00222786	0.900331	3
Maternal pre-pregnancy underweight vs. normal weight	cg17971086	-3.79356	-5.37062	-2.21651	3.16622e-06	0.00222786	0.902284	3
Maternal pre-pregnancy underweight vs. normal weight	cg08322205	1.18434	0.691788	1.6769	3.19506e-06	0.00222933	0.910503	3
Maternal pre-pregnancy underweight vs. normal weight	cg00139807	2.07747	1.2134	2.94154	3.20086e-06	0.00222933	0.912154	3
Maternal pre-pregnancy underweight vs. normal weight	cg10832495	1.14655	0.669668	1.62343	3.20168e-06	0.00222933	0.912389	3
Maternal pre-pregnancy underweight vs. normal weight	cg25923207	2.95235	1.72437	4.18033	3.20256e-06	0.00222933	0.912641	3
Maternal pre-pregnancy underweight vs. normal weight	cg23737737	2.11051	1.23262	2.9884	3.20742e-06	0.00222933	0.914024	3
Maternal pre-pregnancy underweight vs. normal weight	cg03577733	1.24116	0.737283	1.74503	1.84455e-06	0.00223273	0.525645	2
Maternal pre-pregnancy underweight vs. normal weight	cg22038796	1.11441	0.661945	1.56688	1.84904e-06	0.00223273	0.526925	2
Maternal pre-pregnancy underweight vs. normal weight	cg20196129	1.21504	0.709352	1.72072	3.24636e-06	0.00224905	0.925123	3
Maternal pre-pregnancy underweight vs. normal weight	cg19874428	2.87471	1.67818	4.07124	3.25296e-06	0.00224905	0.927003	3
Maternal pre-pregnancy underweight vs. normal weight	cg13433937	2.08066	1.21456	2.94677	3.25947e-06	0.00224905	0.928857	3
Maternal pre-pregnancy underweight vs. normal weight	cg24182603	1.15924	0.676636	1.64185	3.26765e-06	0.00224925	0.931189	3
Maternal pre-pregnancy underweight vs. normal weight	cg03574651	1.39107	0.825687	1.95646	1.89419e-06	0.00226803	0.539791	2
Maternal pre-pregnancy underweight vs. normal weight	cg12624894	1.19601	0.709979	1.68204	1.88755e-06	0.00226803	0.537899	2
Maternal pre-pregnancy underweight vs. normal weight	cg20863409	2.13953	1.26959	3.00948	1.91202e-06	0.00226863	0.544871	2
Maternal pre-pregnancy underweight vs. normal weight	cg03103770	1.25589	0.745163	1.76661	1.91857e-06	0.00226863	0.54674	2
Maternal pre-pregnancy underweight vs. normal weight	cg20681931	1.18799	0.705049	1.67092	1.90272e-06	0.00226863	0.542222	2
Maternal pre-pregnancy underweight vs. normal weight	cg25079799	1.21907	0.711167	1.72697	3.32348e-06	0.00228217	0.9471	3
Maternal pre-pregnancy underweight vs. normal weight	cg02662840	2.0261	1.18184	2.87036	3.33429e-06	0.00228408	0.950179	3
Maternal pre-pregnancy underweight vs. normal weight	cg05587282	1.17308	0.684196	1.66196	3.34457e-06	0.00228534	0.953107	3
Maternal pre-pregnancy underweight vs. normal weight	cg12391232	1.17943	0.687852	1.67101	3.35217e-06	0.00228534	0.955273	3
Maternal pre-pregnancy underweight vs. normal weight	cg23366861	3.02455	1.76364	4.28546	3.3697e-06	0.00229181	0.96027	3
Maternal pre-pregnancy underweight vs. normal weight	cg26484086	1.9695	1.1483	2.79071	3.38209e-06	0.00229477	0.963802	3
Maternal pre-pregnancy underweight vs. normal weight	cg04961397	-2.81822	-3.99348	-1.64297	3.39254e-06	0.00229638	0.966778	3
Maternal pre-pregnancy underweight vs. normal weight	cg03244690	1.24925	0.740843	1.75767	1.9524e-06	0.00229909	0.556379	2
Maternal pre-pregnancy underweight vs. normal weight	cg21546996	3.02483	1.79259	4.25706	1.99727e-06	0.00230176	0.569166	2
Maternal pre-pregnancy underweight vs. normal weight	cg09558427	2.91616	1.72851	4.1038	1.98482e-06	0.00230176	0.565617	2
Maternal pre-pregnancy underweight vs. normal weight	cg17023648	2.11425	1.25255	2.97594	2.01924e-06	0.00230176	0.575427	2
Maternal pre-pregnancy underweight vs. normal weight	cg06758143	2.0547	1.2175	2.89189	2.00644e-06	0.00230176	0.571779	2
Maternal pre-pregnancy underweight vs. normal weight	cg25977958	1.22935	0.728205	1.7305	2.02878e-06	0.00230176	0.578146	2
Maternal pre-pregnancy underweight vs. normal weight	cg22183053	1.20107	0.71143	1.69072	2.03108e-06	0.00230176	0.578801	2
Maternal pre-pregnancy underweight vs. normal weight	cg01835144	1.19834	0.710294	1.68639	1.98558e-06	0.00230176	0.565836	2
Maternal pre-pregnancy underweight vs. normal weight	cg01500001	1.16309	0.689369	1.63682	1.98861e-06	0.00230176	0.566699	2
Maternal pre-pregnancy underweight vs. normal weight	cg16353345	1.15053	0.681672	1.61939	2.01317e-06	0.00230176	0.573698	2
Maternal pre-pregnancy underweight vs. normal weight	cg16323892	1.149	0.680541	1.61746	2.03544e-06	0.00230176	0.580042	2
Maternal pre-pregnancy underweight vs. normal weight	cg14515078	1.14919	0.669735	1.62865	3.42696e-06	0.00231419	0.976588	3
Maternal pre-pregnancy underweight vs. normal weight	cg16834708	3.08033	1.82344	4.33721	2.07328e-06	0.00232641	0.590826	2
Maternal pre-pregnancy underweight vs. normal weight	cg24874555	2.16764	1.28316	3.05212	2.07357e-06	0.00232641	0.590909	2
Maternal pre-pregnancy underweight vs. normal weight	cg20118134	1.19992	0.699009	1.70084	3.47112e-06	0.00233346	0.989173	3
Maternal pre-pregnancy underweight vs. normal weight	cg13060851	2.06069	1.20043	2.92096	3.47238e-06	0.00233346	0.989532	3
Maternal pre-pregnancy underweight vs. normal weight	cg09508531	1.96697	1.14575	2.78819	3.48007e-06	0.00233346	0.991722	3
Maternal pre-pregnancy underweight vs. normal weight	cg06872588	-3.96087	-5.61475	-2.307	3.48928e-06	0.00233415	0.994347	3
Maternal pre-pregnancy underweight vs. normal weight	cg15121240	3.04203	1.77143	4.31264	3.51293e-06	0.00234341	1	3
Maternal pre-pregnancy underweight vs. normal weight	cg04805612	1.248	0.726688	1.76931	3.51957e-06	0.00234341	1	3
Maternal pre-pregnancy underweight vs. normal weight	cg18864914	2.07576	1.20847	2.94305	3.53847e-06	0.0023505	1	3
Maternal pre-pregnancy underweight vs. normal weight	cg18250212	2.91604	1.72505	4.10702	2.11892e-06	0.00235226	0.603832	2
Maternal pre-pregnancy underweight vs. normal weight	cg03191889	2.00734	1.18745	2.82723	2.12137e-06	0.00235226	0.604531	2
Maternal pre-pregnancy underweight vs. normal weight	cg18233416	1.18103	0.698657	1.66341	2.12018e-06	0.00235226	0.604191	2
Maternal pre-pregnancy underweight vs. normal weight	cg24949795	1.99869	1.18198	2.8154	2.14258e-06	0.00235743	0.610574	2
Maternal pre-pregnancy underweight vs. normal weight	cg26298942	1.1718	0.69299	1.6506	2.1407e-06	0.00235743	0.610038	2
Maternal pre-pregnancy underweight vs. normal weight	cg04532952	2.42049	1.43117	3.40981	2.15517e-06	0.00236217	0.614164	2
Maternal pre-pregnancy underweight vs. normal weight	cg21752167	1.16742	0.67942	1.65543	3.57536e-06	0.00236651	1	3
Maternal pre-pregnancy underweight vs. normal weight	cg20340866	2.04631	1.19087	2.90175	3.57917e-06	0.00236651	1	3
Maternal pre-pregnancy underweight vs. normal weight	cg14022434	1.13726	0.672229	1.60229	2.17632e-06	0.00237621	0.62019	2
Maternal pre-pregnancy underweight vs. normal weight	cg19878733	1.79504	1.11218	2.47789	3.5124e-07	0.00238318	0.100093	1
Maternal pre-pregnancy underweight vs. normal weight	cg25810484	2.17622	1.26605	3.08638	3.61566e-06	0.00238509	1	3
Maternal pre-pregnancy underweight vs. normal weight	cg10661191	3.07348	1.81608	4.33089	2.20212e-06	0.0023952	0.627542	2
Maternal pre-pregnancy underweight vs. normal weight	cg15465092	2.00449	1.16584	2.84313	3.64469e-06	0.0023987	1	3
Maternal pre-pregnancy underweight vs. normal weight	cg22113588	1.21892	0.719779	1.71806	2.24904e-06	0.00240945	0.640913	2
Maternal pre-pregnancy underweight vs. normal weight	cg26479951	1.2095	0.714315	1.70469	2.23911e-06	0.00240945	0.638084	2
Maternal pre-pregnancy underweight vs. normal weight	cg09856709	1.09631	0.647407	1.54521	2.24582e-06	0.00240945	0.639995	2
Maternal pre-pregnancy underweight vs. normal weight	cg05307257	-3.64509	-5.13751	-2.15267	2.24151e-06	0.00240945	0.638767	2
Maternal pre-pregnancy underweight vs. normal weight	cg04176437	2.9045	1.71463	4.09436	2.27043e-06	0.00241745	0.64701	2
Maternal pre-pregnancy underweight vs. normal weight	cg14595911	2.13071	1.25779	3.00364	2.27347e-06	0.00241745	0.647876	2
Maternal pre-pregnancy underweight vs. normal weight	cg21474053	-1.7908	-2.47309	-1.10852	3.65611e-07	0.002423	0.104189	1
Maternal pre-pregnancy underweight vs. normal weight	cg20898347	1.15405	0.670826	1.63728	3.70928e-06	0.00243558	1	3
Maternal pre-pregnancy underweight vs. normal weight	cg06945667	1.25809	0.742327	1.77386	2.30787e-06	0.00243585	0.657678	2
Maternal pre-pregnancy underweight vs. normal weight	cg25349350	1.18189	0.697413	1.66637	2.30267e-06	0.00243585	0.656195	2
Maternal pre-pregnancy obese vs. normal weight	cg08339192	0.468003	0.311426	0.624579	8.56173e-09	0.00243985	0.00243985	3
Maternal pre-pregnancy underweight vs. normal weight	cg13412066	1.23121	0.715565	1.74686	3.72689e-06	0.00244152	1	3
Maternal pre-pregnancy underweight vs. normal weight	cg20340866	2.07367	1.2233	2.92404	2.32354e-06	0.00244333	0.662144	2
Maternal pre-pregnancy underweight vs. normal weight	cg26207201	3.07965	1.81601	4.3433	2.35459e-06	0.00245785	0.670993	2
Maternal pre-pregnancy underweight vs. normal weight	cg15900444	3.03825	1.79169	4.28481	2.3506e-06	0.00245785	0.669856	2
Maternal pre-pregnancy underweight vs. normal weight	cg08121760	1.37213	0.797222	1.94703	3.76133e-06	0.00245842	1	3
Maternal pre-pregnancy underweight vs. normal weight	cg00423969	4.13561	2.43731	5.83392	2.39838e-06	0.00245903	0.683472	2
Maternal pre-pregnancy underweight vs. normal weight	cg27557946	2.90722	1.71282	4.10162	2.42302e-06	0.00245903	0.690492	2
Maternal pre-pregnancy underweight vs. normal weight	cg11860954	2.88543	1.70023	4.07062	2.4114e-06	0.00245903	0.687183	2
Maternal pre-pregnancy underweight vs. normal weight	cg26150754	2.88396	1.69929	4.06862	2.41468e-06	0.00245903	0.688117	2
Maternal pre-pregnancy underweight vs. normal weight	cg18601167	2.33942	1.37811	3.30072	2.43338e-06	0.00245903	0.693446	2
Maternal pre-pregnancy underweight vs. normal weight	cg27309677	1.95175	1.15044	2.75306	2.3859e-06	0.00245903	0.679914	2
Maternal pre-pregnancy underweight vs. normal weight	ch.19.1740011R	1.67099	0.98445	2.35753	2.42551e-06	0.00245903	0.691202	2
Maternal pre-pregnancy underweight vs. normal weight	cg14258243	1.17394	0.691777	1.6561	2.40745e-06	0.00245903	0.686055	2
Maternal pre-pregnancy underweight vs. normal weight	cg19019038	1.16473	0.686211	1.64324	2.4231e-06	0.00245903	0.690515	2
Maternal pre-pregnancy underweight vs. normal weight	cg08307612	2.13657	1.25803	3.01511	2.47036e-06	0.00247012	0.703983	2
Maternal pre-pregnancy underweight vs. normal weight	cg07083896	1.1647	0.685909	1.64349	2.45593e-06	0.00247012	0.699871	2
Maternal pre-pregnancy underweight vs. normal weight	cg10755375	0.494244	0.291045	0.697443	2.46222e-06	0.00247012	0.701665	2
Maternal pre-pregnancy underweight vs. normal weight	cg20749916	2.88753	1.69998	4.07509	2.48112e-06	0.00247096	0.707051	2
Maternal pre-pregnancy underweight vs. normal weight	cg21730710	1.19025	0.700674	1.67984	2.48855e-06	0.00247096	0.709167	2
Maternal pre-pregnancy underweight vs. normal weight	cg21065401	2.08971	1.22971	2.94971	2.51807e-06	0.00248297	0.717579	2
Maternal pre-pregnancy underweight vs. normal weight	cg02081364	0.353049	0.207767	0.498332	2.51363e-06	0.00248297	0.716315	2
Maternal pre-pregnancy underweight vs. normal weight	cg19013489	2.05975	1.2119	2.9076	2.53012e-06	0.00248625	0.721012	2
Maternal pre-pregnancy underweight vs. normal weight	cg05843340	1.68147	0.989049	2.37389	2.55358e-06	0.00249212	0.727699	2
Maternal pre-pregnancy underweight vs. normal weight	cg20640573	1.19473	0.702753	1.68671	2.55281e-06	0.00249212	0.727479	2
Maternal pre-pregnancy underweight vs. normal weight	cg01106145	1.17046	0.688331	1.65258	2.56999e-06	0.00249958	0.732376	2
Maternal pre-pregnancy underweight vs. normal weight	cg11832221	1.20028	0.696938	1.70362	3.83314e-06	0.00249963	1	3
Maternal pre-pregnancy underweight vs. normal weight	cg09761352	1.14068	0.66213	1.61923	3.86894e-06	0.00251319	1	3
Maternal pre-pregnancy underweight vs. normal weight	cg22588307	1.21967	0.707967	1.73138	3.87158e-06	0.00251319	1	3
Maternal pre-pregnancy underweight vs. normal weight	cg02081364	0.347856	0.201896	0.493815	3.88217e-06	0.00251434	1	3
Maternal pre-pregnancy underweight vs. normal weight	cg03053407	2.61953	1.6192	3.61986	3.88324e-07	0.00251503	0.110661	1
Maternal pre-pregnancy underweight vs. normal weight	cg03347170	1.16801	0.677791	1.65824	3.90431e-06	0.00251845	1	3
Maternal pre-pregnancy underweight vs. normal weight	cg23221915	1.15956	0.672873	1.64624	3.9062e-06	0.00251845	1	3
Maternal pre-pregnancy underweight vs. normal weight	cg12187586	1.21612	0.705594	1.72665	3.92312e-06	0.00252041	1	3
Maternal pre-pregnancy underweight vs. normal weight	cg04768449	1.93093	1.12024	2.74163	3.93246e-06	0.00252041	1	3
Maternal pre-pregnancy underweight vs. normal weight	cg19415767	1.18125	0.685287	1.67721	3.93577e-06	0.00252041	1	3
Maternal pre-pregnancy underweight vs. normal weight	cg20247048	2.63311	1.5479	3.71831	2.60217e-06	0.00252227	0.741547	2
Maternal pre-pregnancy underweight vs. normal weight	cg07287258	1.17903	0.683894	1.67417	3.95468e-06	0.00252684	1	3
Maternal pre-pregnancy underweight vs. normal weight	cg05513806	2.56142	1.48554	3.6373	3.97064e-06	0.00253137	1	3
Maternal pre-pregnancy underweight vs. normal weight	cg08915922	0.753307	0.436857	1.06976	3.98059e-06	0.00253204	1	3
Maternal pre-pregnancy underweight vs. normal weight	cg25789277	2.61953	1.51871	3.72034	4.01238e-06	0.00254659	1	3
Maternal pre-pregnancy underweight vs. normal weight	cg11851894	2.38536	1.38282	3.3879	4.02387e-06	0.0025482	1	3
Maternal pre-pregnancy underweight vs. normal weight	cg22173241	1.1401	0.669927	1.61027	2.63867e-06	0.00254898	0.751948	2
Maternal pre-pregnancy underweight vs. normal weight	cg13895235	2.25194	1.30513	3.19875	4.05557e-06	0.0025563	1	3
Maternal pre-pregnancy underweight vs. normal weight	cg02565255	2.87605	1.66682	4.08528	4.05688e-06	0.0025563	1	3
Maternal pre-pregnancy underweight vs. normal weight	cg15467646	1.1278	0.65358	1.60201	4.06357e-06	0.0025563	1	3
Maternal pre-pregnancy underweight vs. normal weight	cg20842253	3.30226	1.93916	4.66535	2.69417e-06	0.00255911	0.767762	2
Maternal pre-pregnancy underweight vs. normal weight	cg24859937	2.86977	1.68498	4.05455	2.70505e-06	0.00255911	0.770863	2
Maternal pre-pregnancy underweight vs. normal weight	cg27110648	2.12849	1.25023	3.00674	2.67136e-06	0.00255911	0.761264	2
Maternal pre-pregnancy underweight vs. normal weight	cg19569081	2.01465	1.18331	2.84598	2.6747e-06	0.00255911	0.762215	2
Maternal pre-pregnancy underweight vs. normal weight	cg19127884	1.22236	0.717781	1.72694	2.69613e-06	0.00255911	0.768322	2
Maternal pre-pregnancy underweight vs. normal weight	cg16010723	1.15376	0.677623	1.6299	2.68041e-06	0.00255911	0.763843	2
Maternal pre-pregnancy underweight vs. normal weight	cg21474053	-1.97037	-2.78394	-1.15681	2.71202e-06	0.00255911	0.77285	2
Maternal pre-pregnancy underweight vs. normal weight	cg15314170	2.04724	1.18617	2.9083	4.08878e-06	0.00256649	1	3
Maternal pre-pregnancy underweight vs. normal weight	cg12419348	0.481141	0.282364	0.679918	2.74722e-06	0.00258376	0.78288	2
Maternal pre-pregnancy underweight vs. normal weight	cg08230472	2.09238	1.2277	2.95707	2.76463e-06	0.00259158	0.787841	2
Maternal pre-pregnancy underweight vs. normal weight	cg02471346	2.10503	1.23459	2.97546	2.80248e-06	0.00261846	0.798629	2
Maternal pre-pregnancy underweight vs. normal weight	cg27481708	2.79435	1.61782	3.97087	4.18163e-06	0.002619	1	3
Maternal pre-pregnancy underweight vs. normal weight	cg15815767	1.98695	1.16518	2.80872	2.81458e-06	0.00261965	0.802077	2
Maternal pre-pregnancy underweight vs. normal weight	cg10419511	1.12439	0.659306	1.58948	2.82214e-06	0.00261965	0.804232	2
Maternal pre-pregnancy underweight vs. normal weight	cg20593611	1.17121	0.686596	1.65583	2.84349e-06	0.00263089	0.810315	2
Maternal pre-pregnancy underweight vs. normal weight	cg18959554	1.9878	1.16502	2.81058	2.86563e-06	0.0026428	0.816624	2
Maternal pre-pregnancy underweight vs. normal weight	cg00924004	2.06614	1.19572	2.93655	4.23339e-06	0.00264561	1	3
Maternal pre-pregnancy underweight vs. normal weight	cg03653541	2.85305	1.651	4.05509	4.24268e-06	0.00264561	1	3
Maternal pre-pregnancy underweight vs. normal weight	cg27577527	1.15004	0.665384	1.6347	4.26596e-06	0.00264715	1	3
Maternal pre-pregnancy underweight vs. normal weight	cg08152926	1.29644	0.750037	1.84285	4.27478e-06	0.00264715	1	3
Maternal pre-pregnancy underweight vs. normal weight	cg05214453	1.12785	0.652463	1.60323	4.28131e-06	0.00264715	1	3
Maternal pre-pregnancy underweight vs. normal weight	cg25587181	0.619898	0.358585	0.881211	4.29144e-06	0.00264715	1	3
Maternal pre-pregnancy underweight vs. normal weight	cg23696891	1.42585	0.824794	2.02691	4.29159e-06	0.00264715	1	3
Maternal pre-pregnancy obese vs. normal weight	cg03270036	-9.6454	-12.9214	-6.36942	1.38834e-08	0.00265132	0.00395638	2
Maternal pre-pregnancy obese vs. normal weight	cg25312229	-4.84794	-6.50972	-3.18616	1.86076e-08	0.00265132	0.00530265	2
Maternal pre-pregnancy underweight vs. normal weight	cg16627829	2.97233	1.71898	4.22568	4.32006e-06	0.00265895	1	3
Maternal pre-pregnancy underweight vs. normal weight	cg24856673	2.90385	1.67924	4.12847	4.33089e-06	0.00265987	1	3
Maternal pre-pregnancy underweight vs. normal weight	cg12646385	3.08789	1.9035	4.27229	4.35518e-07	0.00266115	0.124111	1
Maternal pre-pregnancy underweight vs. normal weight	cg05779300	2.55741	1.57421	3.5406	4.62338e-07	0.00266115	0.131753	1
Maternal pre-pregnancy underweight vs. normal weight	cg27079009	2.53584	1.56204	3.50964	4.48989e-07	0.00266115	0.127949	1
Maternal pre-pregnancy underweight vs. normal weight	cg15056105	1.81925	1.11958	2.51893	4.66914e-07	0.00266115	0.133058	1
Maternal pre-pregnancy underweight vs. normal weight	cg05940881	1.08268	0.666852	1.49851	4.50804e-07	0.00266115	0.128466	1
Maternal pre-pregnancy underweight vs. normal weight	cg03562044	0.53987	0.332346	0.747395	4.60711e-07	0.00266115	0.13129	1
Maternal pre-pregnancy underweight vs. normal weight	cg26732691	1.99618	1.16955	2.82281	2.89506e-06	0.00266133	0.825011	2
Maternal pre-pregnancy underweight vs. normal weight	cg17765480	1.14823	0.663873	1.63259	4.35521e-06	0.00266906	1	3
Maternal pre-pregnancy underweight vs. normal weight	cg01835665	1.96424	1.20738	2.72111	4.90016e-07	0.00267307	0.139641	1
Maternal pre-pregnancy underweight vs. normal weight	cg23653835	1.0568	0.649363	1.46423	4.97145e-07	0.00267307	0.141672	1
Maternal pre-pregnancy underweight vs. normal weight	cg18225582	1.01319	0.62287	1.40351	4.87364e-07	0.00267307	0.138885	1
Maternal pre-pregnancy underweight vs. normal weight	cg26256999	1.12252	0.648913	1.59612	4.3735e-06	0.00267452	1	3
Maternal pre-pregnancy underweight vs. normal weight	cg27020965	0.813521	0.470197	1.15685	4.39809e-06	0.0026838	1	3
Maternal pre-pregnancy underweight vs. normal weight	cg21548116	1.16661	0.67421	1.65902	4.41101e-06	0.00268593	1	3
Maternal pre-pregnancy underweight vs. normal weight	cg23272193	1.97304	1.14008	2.80601	4.43211e-06	0.00269161	1	3
Maternal pre-pregnancy underweight vs. normal weight	cg10755375	0.485981	0.280797	0.691164	4.43924e-06	0.00269161	1	3
Maternal pre-pregnancy underweight vs. normal weight	cg21065401	1.86149	1.14232	2.58066	5.24488e-07	0.00269282	0.149464	1
Maternal pre-pregnancy underweight vs. normal weight	cg04543008	1.21889	0.747582	1.6902	5.35942e-07	0.00269282	0.152728	1
Maternal pre-pregnancy underweight vs. normal weight	cg20196129	1.10481	0.67753	1.53209	5.38616e-07	0.00269282	0.153491	1
Maternal pre-pregnancy underweight vs. normal weight	cg01814139	1.05772	0.649451	1.46599	5.12397e-07	0.00269282	0.146019	1
Maternal pre-pregnancy underweight vs. normal weight	cg01646019	1.21887	0.703983	1.73377	4.49083e-06	0.0027134	1	3
Maternal pre-pregnancy underweight vs. normal weight	cg15034692	1.0989	0.634673	1.56313	4.49421e-06	0.0027134	1	3
Maternal pre-pregnancy underweight vs. normal weight	cg20196129	1.21046	0.708642	1.71227	2.96756e-06	0.00271921	0.845673	2
Maternal pre-pregnancy underweight vs. normal weight	cg13260615	-8.66463	-12.327	-5.00228	4.54745e-06	0.0027282	1	3
Maternal pre-pregnancy underweight vs. normal weight	cg15070848	1.21975	0.70426	1.73523	4.53354e-06	0.0027282	1	3
Maternal pre-pregnancy underweight vs. normal weight	cg23854456	-3.42483	-4.8723	-1.97737	4.53826e-06	0.0027282	1	3
Maternal pre-pregnancy underweight vs. normal weight	cg13072611	2.0373	1.19189	2.88272	3.03228e-06	0.00273972	0.864116	2
Maternal pre-pregnancy underweight vs. normal weight	cg03588376	2.01999	1.18157	2.85842	3.04764e-06	0.00273972	0.868492	2
Maternal pre-pregnancy underweight vs. normal weight	cg06047700	1.98292	1.15999	2.80584	3.03878e-06	0.00273972	0.865967	2
Maternal pre-pregnancy underweight vs. normal weight	cg12482305	1.36635	0.799229	1.93346	3.04734e-06	0.00273972	0.868405	2
Maternal pre-pregnancy underweight vs. normal weight	cg01565965	1.13387	0.663516	1.60423	3.00886e-06	0.00273972	0.85744	2
Maternal pre-pregnancy underweight vs. normal weight	cg06872588	-3.94907	-5.58812	-2.31002	3.04515e-06	0.00273972	0.867782	2
Maternal pre-pregnancy underweight vs. normal weight	cg26266703	1.14552	0.669838	1.62119	3.07871e-06	0.00275895	0.877346	2
Maternal pre-pregnancy underweight vs. normal weight	cg08054513	1.16418	0.671616	1.65674	4.64562e-06	0.00277885	1	3
Maternal pre-pregnancy underweight vs. normal weight	cg13682019	1.95034	1.12507	2.77561	4.65548e-06	0.00277885	1	3
Maternal pre-pregnancy underweight vs. normal weight	cg14162681	2.07858	1.199	2.95816	4.66113e-06	0.00277885	1	3
Maternal pre-pregnancy underweight vs. normal weight	cg06006071	2.85897	1.64896	4.06898	4.67718e-06	0.0027826	1	3
Maternal pre-pregnancy underweight vs. normal weight	cg18465286	1.1682	0.673601	1.6628	4.71352e-06	0.00279338	1	3
Maternal pre-pregnancy underweight vs. normal weight	cg21549333	1.10511	0.637218	1.57301	4.7149e-06	0.00279338	1	3
Maternal pre-pregnancy underweight vs. normal weight	cg01144148	1.2326	0.710638	1.75457	4.73258e-06	0.00279572	1	3
Maternal pre-pregnancy underweight vs. normal weight	cg22640010	1.70395	0.982345	2.42556	4.73848e-06	0.00279572	1	3
Maternal pre-pregnancy underweight vs. normal weight	cg24430642	-3.57157	-5.08458	-2.05857	4.77075e-06	0.00280894	1	3
Maternal pre-pregnancy underweight vs. normal weight	cg26364182	1.18378	0.682151	1.68542	4.80213e-06	0.0028216	1	3
Maternal pre-pregnancy underweight vs. normal weight	cg07563873	1.13658	0.663949	1.60922	3.17634e-06	0.00283752	0.905167	2
Maternal pre-pregnancy underweight vs. normal weight	cg16288993	2.10286	1.21137	2.99436	4.84764e-06	0.00283928	1	3
Maternal pre-pregnancy underweight vs. normal weight	cg27461733	1.20461	0.693903	1.71532	4.85216e-06	0.00283928	1	3
Maternal pre-pregnancy underweight vs. normal weight	cg27023515	1.80665	1.10551	2.50779	5.88314e-07	0.00284158	0.167653	1
Maternal pre-pregnancy underweight vs. normal weight	cg25712316	1.10572	0.676837	1.5346	5.80151e-07	0.00284158	0.165327	1
Maternal pre-pregnancy underweight vs. normal weight	cg01949902	1.96682	1.14877	2.78488	3.19125e-06	0.00284193	0.909418	2
Maternal pre-pregnancy underweight vs. normal weight	cg10307507	1.93334	1.11323	2.75345	4.9099e-06	0.00286266	1	3
Maternal pre-pregnancy underweight vs. normal weight	cg19092620	1.23858	0.713167	1.76399	4.91221e-06	0.00286266	1	3
Maternal pre-pregnancy underweight vs. normal weight	cg01474603	2.09423	1.22272	2.96573	3.22874e-06	0.00286423	0.920102	2
Maternal pre-pregnancy underweight vs. normal weight	cg22467470	-3.41184	-4.83181	-1.99187	3.23639e-06	0.00286423	0.922281	2
Maternal pre-pregnancy underweight vs. normal weight	cg17839314	1.83046	1.11576	2.54516	6.8536e-07	0.00287487	0.195308	1
Maternal pre-pregnancy underweight vs. normal weight	cg09777525	1.81843	1.10967	2.5272	6.55907e-07	0.00287487	0.186915	1
Maternal pre-pregnancy underweight vs. normal weight	cg04062682	1.80825	1.09919	2.51732	7.62796e-07	0.00287487	0.217376	1
Maternal pre-pregnancy underweight vs. normal weight	cg25272645	1.76191	1.07618	2.44763	6.3224e-07	0.00287487	0.180171	1
Maternal pre-pregnancy underweight vs. normal weight	cg05575995	1.72387	1.05204	2.3957	6.54069e-07	0.00287487	0.186391	1
Maternal pre-pregnancy underweight vs. normal weight	cg26284613	1.71259	1.04054	2.38463	7.76795e-07	0.00287487	0.221365	1
Maternal pre-pregnancy underweight vs. normal weight	cg09793594	1.10562	0.67332	1.53793	7.10185e-07	0.00287487	0.202383	1
Maternal pre-pregnancy underweight vs. normal weight	cg21730710	1.06764	0.650955	1.48432	6.78189e-07	0.00287487	0.193265	1
Maternal pre-pregnancy underweight vs. normal weight	cg04022063	1.05735	0.642741	1.47196	7.62534e-07	0.00287487	0.217301	1
Maternal pre-pregnancy underweight vs. normal weight	cg27408887	1.05036	0.638617	1.4621	7.56662e-07	0.00287487	0.215628	1
Maternal pre-pregnancy underweight vs. normal weight	cg25349350	1.04842	0.640051	1.45679	6.45117e-07	0.00287487	0.18384	1
Maternal pre-pregnancy underweight vs. normal weight	cg20681931	1.04619	0.635652	1.45673	7.76707e-07	0.00287487	0.22134	1
Maternal pre-pregnancy underweight vs. normal weight	cg01963134	1.03884	0.63302	1.44466	6.94136e-07	0.00287487	0.197809	1
Maternal pre-pregnancy underweight vs. normal weight	cg11520366	1.03305	0.630349	1.43575	6.58075e-07	0.00287487	0.187533	1
Maternal pre-pregnancy underweight vs. normal weight	cg25323809	0.98665	0.599601	1.3737	7.70517e-07	0.00287487	0.219576	1
Maternal pre-pregnancy underweight vs. normal weight	cg13014623	0.762442	0.463349	1.06153	7.70404e-07	0.00287487	0.219543	1
Maternal pre-pregnancy underweight vs. normal weight	cg17181598	-1.79511	-2.49858	-1.09164	7.51118e-07	0.00287487	0.214048	1
Maternal pre-pregnancy underweight vs. normal weight	cg22808478	-4.83348	-6.72975	-2.93721	7.72156e-07	0.00287487	0.220043	1
Maternal pre-pregnancy underweight vs. normal weight	cg14980060	1.14543	0.659355	1.6315	4.95043e-06	0.00287497	1	3
Maternal pre-pregnancy underweight vs. normal weight	cg24663397	1.15014	0.662028	1.63826	4.95935e-06	0.00287497	1	3
Maternal pre-pregnancy underweight vs. normal weight	cg00155423	2.08478	1.19998	2.96959	4.96359e-06	0.00287497	1	3
Maternal pre-pregnancy underweight vs. normal weight	cg23658014	1.01962	0.61923	1.42001	7.90212e-07	0.00287519	0.225188	1
Maternal pre-pregnancy underweight vs. normal weight	cg15804566	0.680862	0.413405	0.948319	7.9706e-07	0.00287519	0.22714	1
Maternal pre-pregnancy underweight vs. normal weight	cg25814383	2.06408	1.18789	2.94027	4.98363e-06	0.00288072	1	3
Maternal pre-pregnancy underweight vs. normal weight	cg06733439	1.21202	0.697408	1.72663	5.00811e-06	0.00288692	1	3
Maternal pre-pregnancy underweight vs. normal weight	cg14080967	1.13731	0.654391	1.62023	5.01461e-06	0.00288692	1	3
Maternal pre-pregnancy underweight vs. normal weight	cg08781140	1.15378	0.663807	1.64375	5.02755e-06	0.00288853	1	3
Maternal pre-pregnancy underweight vs. normal weight	cg20749730	1.24412	0.7157	1.77253	5.04408e-06	0.0028922	1	3
Maternal pre-pregnancy underweight vs. normal weight	cg12372788	1.14665	0.659511	1.6338	5.07094e-06	0.00290176	1	3
Maternal pre-pregnancy underweight vs. normal weight	cg25384247	1.16981	0.672631	1.66699	5.11467e-06	0.00291543	1	3
Maternal pre-pregnancy underweight vs. normal weight	cg25864125	2.08011	1.19596	2.96426	5.12514e-06	0.00291543	1	3
Maternal pre-pregnancy underweight vs. normal weight	cg27448015	1.20019	0.690041	1.71034	5.12671e-06	0.00291543	1	3
Maternal pre-pregnancy underweight vs. normal weight	cg27393146	-3.71489	-5.29406	-2.13572	5.13575e-06	0.00291543	1	3
Maternal pre-pregnancy underweight vs. normal weight	cg12653146	-6.19172	-8.82462	-3.55883	5.17062e-06	0.00291605	1	3
Maternal pre-pregnancy underweight vs. normal weight	cg05467676	2.84407	1.63466	4.05349	5.17392e-06	0.00291605	1	3
Maternal pre-pregnancy underweight vs. normal weight	cg00660163	0.721043	0.414402	1.02768	5.18276e-06	0.00291605	1	3
Maternal pre-pregnancy underweight vs. normal weight	cg15481161	2.99259	1.71988	4.2653	5.18608e-06	0.00291605	1	3
Maternal pre-pregnancy underweight vs. normal weight	cg10821050	2.12385	1.22059	3.02711	5.188e-06	0.00291605	1	3
Maternal pre-pregnancy underweight vs. normal weight	cg01483681	1.99381	1.16277	2.82485	3.34451e-06	0.00295075	0.953092	2
Maternal pre-pregnancy underweight vs. normal weight	cg13645282	1.15994	0.666247	1.65364	5.27282e-06	0.00295634	1	3
Maternal pre-pregnancy underweight vs. normal weight	cg08086720	2.04627	1.17527	2.91726	5.28044e-06	0.00295634	1	3
Maternal pre-pregnancy underweight vs. normal weight	cg26298942	1.02389	0.621026	1.42675	8.29955e-07	0.00295642	0.236514	1
Maternal pre-pregnancy underweight vs. normal weight	cg25611796	-4.99284	-7.11832	-2.86736	5.29549e-06	0.00295895	1	3
Maternal pre-pregnancy underweight vs. normal weight	cg21197375	1.19734	0.687575	1.70711	5.3069e-06	0.00295953	1	3
Maternal pre-pregnancy underweight vs. normal weight	cg24805728	1.12188	0.644107	1.59965	5.33789e-06	0.00296436	1	3
Maternal pre-pregnancy underweight vs. normal weight	cg14545970	1.15069	0.660587	1.64078	5.35166e-06	0.00296436	1	3
Maternal pre-pregnancy underweight vs. normal weight	cg01314691	1.14718	0.65856	1.6358	5.35516e-06	0.00296436	1	3
Maternal pre-pregnancy underweight vs. normal weight	cg00423969	3.91406	2.24665	5.58147	5.37459e-06	0.00296436	1	3
Maternal pre-pregnancy underweight vs. normal weight	cg24938064	2.1129	1.21268	3.01313	5.38951e-06	0.00296436	1	3
Maternal pre-pregnancy underweight vs. normal weight	cg24044501	1.36094	0.781077	1.94079	5.39315e-06	0.00296436	1	3
Maternal pre-pregnancy underweight vs. normal weight	cg12076012	2.10019	1.20535	2.99503	5.3937e-06	0.00296436	1	3
Maternal pre-pregnancy underweight vs. normal weight	cg26924890	1.19111	0.683528	1.69869	5.41159e-06	0.00296436	1	3
Maternal pre-pregnancy underweight vs. normal weight	cg13817182	2.3786	1.36496	3.39225	5.41406e-06	0.00296436	1	3
Maternal pre-pregnancy underweight vs. normal weight	cg18204079	1.16759	0.669978	1.6652	5.42352e-06	0.00296436	1	3
Maternal pre-pregnancy underweight vs. normal weight	cg27287944	-3.43771	-4.9029	-1.97252	5.43e-06	0.00296436	1	3
Maternal pre-pregnancy underweight vs. normal weight	cg07382590	1.08369	0.656822	1.51056	8.5305e-07	0.00296458	0.243095	1
Maternal pre-pregnancy underweight vs. normal weight	cg07749724	0.476615	0.288962	0.664269	8.43438e-07	0.00296458	0.240356	1
Maternal pre-pregnancy underweight vs. normal weight	cg04102760	1.07139	0.649137	1.49365	8.64719e-07	0.00296892	0.246421	1
Maternal pre-pregnancy underweight vs. normal weight	cg10373780	1.24153	0.723826	1.75923	3.37595e-06	0.0029693	0.962052	2
Maternal pre-pregnancy underweight vs. normal weight	cg09851241	-3.40012	-4.74086	-2.05938	8.75709e-07	0.00297086	0.249553	1
Maternal pre-pregnancy underweight vs. normal weight	cg08915922	0.751627	0.438146	1.06511	3.39077e-06	0.00297315	0.966274	2
Maternal pre-pregnancy underweight vs. normal weight	cg15314170	2.04976	1.19445	2.90507	3.42717e-06	0.00297759	0.976648	2
Maternal pre-pregnancy underweight vs. normal weight	cg07054040	1.96949	1.14788	2.7911	3.40847e-06	0.00297759	0.971318	2
Maternal pre-pregnancy underweight vs. normal weight	cg01667350	1.95531	1.13948	2.77115	3.42144e-06	0.00297759	0.975014	2
Maternal pre-pregnancy underweight vs. normal weight	cg19509715	1.17063	0.671398	1.66987	5.49911e-06	0.00299049	1	3
Maternal pre-pregnancy underweight vs. normal weight	cg15227574	1.15984	0.665174	1.65451	5.50758e-06	0.00299049	1	3
Maternal pre-pregnancy underweight vs. normal weight	cg02342257	2.84981	1.63435	4.06526	5.50934e-06	0.00299049	1	3
Maternal pre-pregnancy underweight vs. normal weight	cg05635276	2.10605	1.22691	2.98519	3.45684e-06	0.00299423	0.985102	2
Maternal pre-pregnancy underweight vs. normal weight	cg02480522	2.90952	1.69414	4.1249	3.50978e-06	0.00299664	1	2
Maternal pre-pregnancy underweight vs. normal weight	cg26330326	2.8535	1.66124	4.04576	3.52786e-06	0.00299664	1	2
Maternal pre-pregnancy underweight vs. normal weight	cg24244752	2.2303	1.29839	3.16221	3.5313e-06	0.00299664	1	2
Maternal pre-pregnancy underweight vs. normal weight	cg07139928	2.06502	1.20285	2.92719	3.47079e-06	0.00299664	0.989077	2
Maternal pre-pregnancy underweight vs. normal weight	cg17352386	2.04336	1.18956	2.89717	3.53179e-06	0.00299664	1	2
Maternal pre-pregnancy underweight vs. normal weight	cg08162337	1.99365	1.16112	2.82618	3.48501e-06	0.00299664	0.993129	2
Maternal pre-pregnancy underweight vs. normal weight	cg12577321	0.778893	0.453387	1.1044	3.54374e-06	0.00299664	1	2
Maternal pre-pregnancy underweight vs. normal weight	cg06704466	-3.67944	-5.21692	-2.14197	3.53382e-06	0.00299664	1	2
Maternal pre-pregnancy underweight vs. normal weight	cg02144298	0.576727	0.349121	0.804333	8.93879e-07	0.00299683	0.254731	1
Maternal pre-pregnancy underweight vs. normal weight	cg20936013	1.2329	0.706943	1.75886	5.53654e-06	0.00299954	1	3
Maternal pre-pregnancy underweight vs. normal weight	cg05378295	1.13356	0.659713	1.60742	3.56438e-06	0.00300517	1	2
Maternal pre-pregnancy underweight vs. normal weight	cg17476421	1.79414	1.08549	2.5028	9.12549e-07	0.00301703	0.260051	1
Maternal pre-pregnancy underweight vs. normal weight	cg06223477	1.01271	0.612556	1.41287	9.21079e-07	0.00301703	0.262482	1
Maternal pre-pregnancy underweight vs. normal weight	cg16919615	2.99158	1.74056	4.24261	3.59517e-06	0.00302219	1	2
Maternal pre-pregnancy underweight vs. normal weight	cg13913015	1.06309	0.642726	1.48345	9.37446e-07	0.00303575	0.267146	1
Maternal pre-pregnancy underweight vs. normal weight	cg04313173	-0.600495	-0.856875	-0.344116	5.63155e-06	0.00304523	1	3
Maternal pre-pregnancy underweight vs. normal weight	cg14928057	2.15505	1.23487	3.07522	5.64244e-06	0.00304534	1	3
Maternal pre-pregnancy underweight vs. normal weight	cg18439734	2.05423	1.17693	2.93153	5.66551e-06	0.00304778	1	3
Maternal pre-pregnancy underweight vs. normal weight	cg02172857	1.14081	0.653556	1.62807	5.67803e-06	0.00304778	1	3
Maternal pre-pregnancy underweight vs. normal weight	cg01656048	1.11388	0.638123	1.58964	5.67906e-06	0.00304778	1	3
Maternal pre-pregnancy underweight vs. normal weight	cg12027059	1.1743	0.672604	1.676	5.7107e-06	0.003052	1	3
Maternal pre-pregnancy underweight vs. normal weight	cg06831919	1.16846	0.669255	1.66767	5.71199e-06	0.003052	1	3
Maternal pre-pregnancy underweight vs. normal weight	cg03556653	3.01799	1.72853	4.30746	5.71905e-06	0.003052	1	3
Maternal pre-pregnancy underweight vs. normal weight	cg26783428	4.54793	2.74756	6.34831	9.63824e-07	0.00305281	0.274663	1
Maternal pre-pregnancy underweight vs. normal weight	cg06374165	2.85851	1.72691	3.99011	9.6414e-07	0.00305281	0.274753	1
Maternal pre-pregnancy underweight vs. normal weight	cg08102602	1.26708	0.725486	1.80868	5.76866e-06	0.00306951	1	3
Maternal pre-pregnancy underweight vs. normal weight	cg18757242	1.12053	0.641556	1.5995	5.77339e-06	0.00306951	1	3
Maternal pre-pregnancy underweight vs. normal weight	cg25688113	1.92809	1.10375	2.75243	5.7992e-06	0.00307749	1	3
Maternal pre-pregnancy underweight vs. normal weight	cg16455791	2.52764	1.46944	3.58585	3.68494e-06	0.00307948	1	2
Maternal pre-pregnancy underweight vs. normal weight	cg18271025	1.18423	0.688504	1.67995	3.67531e-06	0.00307948	1	2
Maternal pre-pregnancy underweight vs. normal weight	cg21549333	1.12893	0.656098	1.60175	3.71881e-06	0.00308967	1	2
Maternal pre-pregnancy underweight vs. normal weight	cg27020965	0.812517	0.472227	1.15281	3.71487e-06	0.00308967	1	2
Maternal pre-pregnancy underweight vs. normal weight	cg18051914	2.98323	1.70737	4.2591	5.83779e-06	0.00309221	1	3
Maternal pre-pregnancy underweight vs. normal weight	cg23053573	1.04923	0.633461	1.46499	9.87451e-07	0.00309226	0.281396	1
Maternal pre-pregnancy underweight vs. normal weight	cg09360770	1.14189	0.663481	1.6203	3.74475e-06	0.00310218	1	2
Maternal pre-pregnancy underweight vs. normal weight	cg07321681	2.03033	1.16179	2.89887	5.86787e-06	0.00310237	1	3
Maternal pre-pregnancy underweight vs. normal weight	cg19596790	1.26782	0.725379	1.81026	5.88855e-06	0.00310754	1	3
Maternal pre-pregnancy underweight vs. normal weight	cg11081703	1.20637	0.690087	1.72265	5.92063e-06	0.00311869	1	3
Maternal pre-pregnancy underweight vs. normal weight	cg11090676	1.9525	1.13377	2.77123	3.81621e-06	0.00312626	1	2
Maternal pre-pregnancy underweight vs. normal weight	cg19105459	1.19942	0.696502	1.70233	3.81083e-06	0.00312626	1	2
Maternal pre-pregnancy underweight vs. normal weight	cg10259748	1.19461	0.693779	1.69543	3.7992e-06	0.00312626	1	2
Maternal pre-pregnancy underweight vs. normal weight	cg22013210	1.18065	0.685562	1.67573	3.8177e-06	0.00312626	1	2
Maternal pre-pregnancy underweight vs. normal weight	cg12802286	-5.59687	-7.94424	-3.24949	3.83265e-06	0.0031295	1	2
Maternal pre-pregnancy underweight vs. normal weight	cg02373627	-17.1922	-24.4043	-9.98014	3.85019e-06	0.00313485	1	2
Maternal pre-pregnancy underweight vs. normal weight	cg02970836	2.23411	1.27751	3.19072	5.98307e-06	0.00314577	1	3
Maternal pre-pregnancy underweight vs. normal weight	cg15893127	2.04219	1.16767	2.9167	5.99632e-06	0.00314693	1	3
Maternal pre-pregnancy underweight vs. normal weight	cg26081974	-2.79025	-3.98527	-1.59522	6.01452e-06	0.00314863	1	3
Maternal pre-pregnancy underweight vs. normal weight	cg00209424	1.15642	0.661112	1.65172	6.02165e-06	0.00314863	1	3
Maternal pre-pregnancy underweight vs. normal weight	cg25126678	1.22927	0.702701	1.75583	6.0358e-06	0.00314926	1	3
Maternal pre-pregnancy underweight vs. normal weight	cg12419348	0.459543	0.262666	0.65642	6.05379e-06	0.00314926	1	3
Maternal pre-pregnancy underweight vs. normal weight	cg14870673	1.11015	0.634531	1.58576	6.05602e-06	0.00314926	1	3
Maternal pre-pregnancy underweight vs. normal weight	cg21590616	2.86051	1.6601	4.06093	3.88097e-06	0.0031509	1	2
Maternal pre-pregnancy underweight vs. normal weight	cg06910299	2.07321	1.2026	2.94382	3.93868e-06	0.00316581	1	2
Maternal pre-pregnancy underweight vs. normal weight	cg01873886	2.04146	1.18402	2.89891	3.95487e-06	0.00316581	1	2
Maternal pre-pregnancy underweight vs. normal weight	cg11391334	1.99731	1.1585	2.83612	3.94557e-06	0.00316581	1	2
Maternal pre-pregnancy underweight vs. normal weight	cg14148055	1.24434	0.721739	1.76695	3.94874e-06	0.00316581	1	2
Maternal pre-pregnancy underweight vs. normal weight	cg23087239	-3.63015	-5.15429	-2.106	3.92305e-06	0.00316581	1	2
Maternal pre-pregnancy underweight vs. normal weight	cg18632843	1.92201	1.09822	2.7458	6.10989e-06	0.00317149	1	3
Maternal pre-pregnancy underweight vs. normal weight	cg16409651	1.13006	0.655262	1.60485	3.9832e-06	0.00317955	1	2
Maternal pre-pregnancy underweight vs. normal weight	cg17524017	2.93927	1.67907	4.19947	6.15151e-06	0.00318729	1	3
Maternal pre-pregnancy underweight vs. normal weight	cg15642292	2.11469	1.22598	3.0034	4.0042e-06	0.00318739	1	2
Maternal pre-pregnancy underweight vs. normal weight	cg22202031	1.21588	0.70477	1.727	4.02724e-06	0.00318792	1	2
Maternal pre-pregnancy underweight vs. normal weight	cg17765480	1.14103	0.661434	1.62062	4.01723e-06	0.00318792	1	2
Maternal pre-pregnancy underweight vs. normal weight	cg20382089	1.20426	0.697664	1.71085	4.09067e-06	0.00319377	1	2
Maternal pre-pregnancy underweight vs. normal weight	cg04884011	1.15099	0.666877	1.63511	4.07801e-06	0.00319377	1	2
Maternal pre-pregnancy underweight vs. normal weight	cg10835172	1.15041	0.666594	1.63422	4.06739e-06	0.00319377	1	2
Maternal pre-pregnancy underweight vs. normal weight	cg02545393	1.14872	0.665664	1.63178	4.05894e-06	0.00319377	1	2
Maternal pre-pregnancy underweight vs. normal weight	cg19425114	-2.05503	-2.91949	-1.19057	4.08806e-06	0.00319377	1	2
Maternal pre-pregnancy underweight vs. normal weight	cg02853012	2.0607	1.17699	2.9444	6.17879e-06	0.00319561	1	3
Maternal pre-pregnancy underweight vs. normal weight	cg13260615	-8.67358	-12.3234	-5.02376	4.118e-06	0.00319759	1	2
Maternal pre-pregnancy underweight vs. normal weight	cg19407086	0.619164	0.358643	0.879685	4.11072e-06	0.00319759	1	2
Maternal pre-pregnancy underweight vs. normal weight	cg01963134	1.12547	0.642727	1.60822	6.20548e-06	0.00319943	1	3
Maternal pre-pregnancy underweight vs. normal weight	cg19692318	2.0437	1.16708	2.92032	6.20863e-06	0.00319943	1	3
Maternal pre-pregnancy underweight vs. normal weight	cg12073565	2.90208	1.68018	4.12398	4.17042e-06	0.00319955	1	2
Maternal pre-pregnancy underweight vs. normal weight	cg11369906	2.06198	1.19387	2.9301	4.16319e-06	0.00319955	1	2
Maternal pre-pregnancy underweight vs. normal weight	cg19729116	1.25236	0.72508	1.77963	4.16703e-06	0.00319955	1	2
Maternal pre-pregnancy underweight vs. normal weight	cg09183753	1.20772	0.69918	1.71625	4.17666e-06	0.00319955	1	2
Maternal pre-pregnancy underweight vs. normal weight	cg14235685	-3.3896	-4.81666	-1.96254	4.16364e-06	0.00319955	1	2
Maternal pre-pregnancy underweight vs. normal weight	cg09508531	1.93431	1.11959	2.74903	4.20318e-06	0.00321123	1	2
Maternal pre-pregnancy underweight vs. normal weight	cg10133929	0.736046	0.420189	1.0519	6.26633e-06	0.00322333	1	3
Maternal pre-pregnancy underweight vs. normal weight	cg26986558	2.02523	1.17152	2.87894	4.27719e-06	0.00322455	1	2
Maternal pre-pregnancy underweight vs. normal weight	cg03419885	1.23521	0.714659	1.75576	4.25358e-06	0.00322455	1	2
Maternal pre-pregnancy underweight vs. normal weight	cg24291822	1.13775	0.658323	1.61717	4.24309e-06	0.00322455	1	2
Maternal pre-pregnancy underweight vs. normal weight	cg10832495	1.12022	0.648015	1.59243	4.27563e-06	0.00322455	1	2
Maternal pre-pregnancy underweight vs. normal weight	cg13727613	1.07846	0.623946	1.53298	4.25804e-06	0.00322455	1	2
Maternal pre-pregnancy underweight vs. normal weight	cg19908556	1.05786	0.637595	1.47813	1.05122e-06	0.00323306	0.299567	1
Maternal pre-pregnancy underweight vs. normal weight	cg09404405	1.03457	0.623496	1.44565	1.0551e-06	0.00323306	0.300675	1
Maternal pre-pregnancy underweight vs. normal weight	cg21475544	2.04305	1.16601	2.92009	6.31305e-06	0.00324152	1	3
Maternal pre-pregnancy underweight vs. normal weight	cg19816667	2.12897	1.21492	3.04301	6.33079e-06	0.00324478	1	3
Maternal pre-pregnancy underweight vs. normal weight	cg13743393	1.13001	0.644769	1.61525	6.35389e-06	0.00324827	1	3
Maternal pre-pregnancy underweight vs. normal weight	cg02242344	2.39462	1.36629	3.42295	6.36039e-06	0.00324827	1	3
Maternal pre-pregnancy underweight vs. normal weight	cg13483474	2.81767	1.62898	4.00636	4.35084e-06	0.00326073	1	2
Maternal pre-pregnancy underweight vs. normal weight	cg23737737	2.06538	1.19392	2.93684	4.36626e-06	0.00326073	1	2
Maternal pre-pregnancy underweight vs. normal weight	cg19772356	2.03709	1.17766	2.89652	4.35594e-06	0.00326073	1	2
Maternal pre-pregnancy underweight vs. normal weight	cg21237313	1.1901	0.687928	1.69228	4.37096e-06	0.00326073	1	2
Maternal pre-pregnancy underweight vs. normal weight	cg03063710	2.84861	1.64638	4.05083	4.38867e-06	0.00326307	1	2
Maternal pre-pregnancy underweight vs. normal weight	cg27393146	-3.72368	-5.29536	-2.15201	4.39699e-06	0.00326307	1	2
Maternal pre-pregnancy underweight vs. normal weight	cg16645202	1.26572	0.721944	1.80949	6.41734e-06	0.00327149	1	3
Maternal pre-pregnancy underweight vs. normal weight	cg20842253	3.19468	1.82207	4.56729	6.4293e-06	0.00327173	1	3
Maternal pre-pregnancy underweight vs. normal weight	cg08322205	1.15709	0.668547	1.64562	4.42812e-06	0.00327764	1	2
Maternal pre-pregnancy underweight vs. normal weight	cg26677602	2.4653	1.48469	3.44591	1.08274e-06	0.00328246	0.308551	1
Maternal pre-pregnancy underweight vs. normal weight	cg27273254	1.70811	1.02813	2.38809	1.10437e-06	0.00330238	0.314715	1
Maternal pre-pregnancy underweight vs. normal weight	cg27056599	1.12517	0.677116	1.57322	1.11249e-06	0.00330238	0.317028	1
Maternal pre-pregnancy underweight vs. normal weight	cg26851496	1.14106	0.650508	1.63161	6.509e-06	0.00330402	1	3
Maternal pre-pregnancy underweight vs. normal weight	cg07759727	2.99774	1.70892	4.28656	6.51594e-06	0.00330402	1	3
Maternal pre-pregnancy underweight vs. normal weight	cg14076660	2.1047	1.19971	3.00969	6.53262e-06	0.0033066	1	3
Maternal pre-pregnancy underweight vs. normal weight	cg08161720	2.04795	1.18263	2.91327	4.50003e-06	0.00332223	1	2
Maternal pre-pregnancy underweight vs. normal weight	cg24954670	2.00081	1.14015	2.86146	6.58646e-06	0.00332794	1	3
Maternal pre-pregnancy underweight vs. normal weight	cg05165989	0.390511	0.222506	0.558515	6.60695e-06	0.00333238	1	3
Maternal pre-pregnancy underweight vs. normal weight	cg03290752	2.00988	1.16027	2.8595	4.5431e-06	0.00333675	1	2
Maternal pre-pregnancy underweight vs. normal weight	cg05950854	1.17067	0.675852	1.6655	4.5346e-06	0.00333675	1	2
Maternal pre-pregnancy obese vs. normal weight	cg02321096	-11.7084	-15.6761	-7.74068	1.17611e-08	0.0033516	0.0033516	1
Maternal pre-pregnancy underweight vs. normal weight	cg08766469	0.549479	0.312951	0.786007	6.68423e-06	0.0033654	1	3
Maternal pre-pregnancy underweight vs. normal weight	cg19425114	-2.02276	-2.89356	-1.15195	6.69922e-06	0.003367	1	3
Maternal pre-pregnancy underweight vs. normal weight	cg25160726	2.91692	1.66083	4.173	6.73632e-06	0.00337969	1	3
Maternal pre-pregnancy underweight vs. normal weight	cg26774079	2.46473	1.48092	3.44853	1.1778e-06	0.00339048	0.33564	1
Maternal pre-pregnancy underweight vs. normal weight	cg08090133	2.11686	1.27108	2.96263	1.20568e-06	0.00339048	0.343585	1
Maternal pre-pregnancy underweight vs. normal weight	cg23378495	1.12789	0.677171	1.5786	1.21067e-06	0.00339048	0.345008	1
Maternal pre-pregnancy underweight vs. normal weight	cg00368989	1.06089	0.637207	1.48457	1.19296e-06	0.00339048	0.33996	1
Maternal pre-pregnancy underweight vs. normal weight	cg20312087	1.05567	0.633695	1.47765	1.2189e-06	0.00339048	0.347353	1
Maternal pre-pregnancy underweight vs. normal weight	cg01693090	1.02954	0.618508	1.44058	1.18403e-06	0.00339048	0.337415	1
Maternal pre-pregnancy underweight vs. normal weight	cg09624953	-2.55391	-3.57499	-1.53282	1.22545e-06	0.00339048	0.349219	1
Maternal pre-pregnancy underweight vs. normal weight	cg23937586	1.14879	0.653965	1.64361	6.77334e-06	0.00339075	1	3
Maternal pre-pregnancy underweight vs. normal weight	cg15880762	2.16342	1.2315	3.09533	6.78217e-06	0.00339075	1	3
Maternal pre-pregnancy underweight vs. normal weight	cg14880228	1.14182	0.658709	1.62492	4.63302e-06	0.00339404	1	2
Maternal pre-pregnancy underweight vs. normal weight	cg10830145	2.8217	1.60592	4.03749	6.81774e-06	0.00339913	1	3
Maternal pre-pregnancy underweight vs. normal weight	cg03378876	1.14474	0.651412	1.63806	6.84456e-06	0.00339913	1	3
Maternal pre-pregnancy underweight vs. normal weight	cg10503334	2.84449	1.61863	4.07035	6.84771e-06	0.00339913	1	3
Maternal pre-pregnancy underweight vs. normal weight	cg02716123	1.30007	0.739712	1.86042	6.86726e-06	0.00339913	1	3
Maternal pre-pregnancy underweight vs. normal weight	cg15559909	1.13178	0.643953	1.61961	6.86997e-06	0.00339913	1	3
Maternal pre-pregnancy underweight vs. normal weight	cg04607323	-2.60898	-3.73356	-1.4844	6.87423e-06	0.00339913	1	3
Maternal pre-pregnancy underweight vs. normal weight	cg19407086	0.606328	0.344961	0.867695	6.88242e-06	0.00339913	1	3
Maternal pre-pregnancy underweight vs. normal weight	cg07864323	1.10533	0.628797	1.58186	6.90143e-06	0.00340262	1	3
Maternal pre-pregnancy underweight vs. normal weight	cg10073129	2.89266	1.66831	4.11701	4.66966e-06	0.00340338	1	2
Maternal pre-pregnancy underweight vs. normal weight	cg10348922	1.20669	0.695975	1.71741	4.66461e-06	0.00340338	1	2
Maternal pre-pregnancy underweight vs. normal weight	cg09856709	1.03046	0.586136	1.47479	6.92366e-06	0.00340408	1	3
Maternal pre-pregnancy underweight vs. normal weight	cg06829538	2.0554	1.16911	2.9417	6.92828e-06	0.00340408	1	3
Maternal pre-pregnancy underweight vs. normal weight	cg02858985	1.98414	1.12834	2.83993	6.96622e-06	0.0034081	1	3
Maternal pre-pregnancy underweight vs. normal weight	cg19315202	1.25199	0.71197	1.79202	6.97049e-06	0.0034081	1	3
Maternal pre-pregnancy underweight vs. normal weight	cg27123533	1.9151	1.08905	2.74115	6.97234e-06	0.0034081	1	3
Maternal pre-pregnancy underweight vs. normal weight	cg11122301	-3.11102	-4.45357	-1.76848	7.04225e-06	0.00343638	1	3
Maternal pre-pregnancy underweight vs. normal weight	cg09925855	2.80189	1.61478	3.98901	4.77067e-06	0.00344115	1	2
Maternal pre-pregnancy underweight vs. normal weight	cg18864914	2.02845	1.16899	2.88792	4.77605e-06	0.00344115	1	2
Maternal pre-pregnancy underweight vs. normal weight	cg14666006	1.1104	0.639996	1.5808	4.75884e-06	0.00344115	1	2
Maternal pre-pregnancy underweight vs. normal weight	cg04961397	-2.75389	-3.92068	-1.5871	4.77173e-06	0.00344115	1	2
Maternal pre-pregnancy underweight vs. normal weight	cg18197866	-3.78603	-5.39029	-2.18178	4.78186e-06	0.00344115	1	2
Maternal pre-pregnancy underweight vs. normal weight	cg09526975	2.45759	1.4738	3.44138	1.26222e-06	0.0034508	0.359696	1
Maternal pre-pregnancy underweight vs. normal weight	cg19569081	1.72495	1.03423	2.41567	1.27147e-06	0.0034508	0.362334	1
Maternal pre-pregnancy underweight vs. normal weight	cg02457826	1.94265	1.11898	2.76631	4.84519e-06	0.00346051	1	2
Maternal pre-pregnancy underweight vs. normal weight	cg26630231	1.52105	0.876148	2.16596	4.84397e-06	0.00346051	1	2
Maternal pre-pregnancy underweight vs. normal weight	cg05587282	1.14344	0.658695	1.62819	4.8324e-06	0.00346051	1	2
Maternal pre-pregnancy underweight vs. normal weight	cg10309340	1.33803	0.770336	1.90573	4.91557e-06	0.003502	1	2
Maternal pre-pregnancy underweight vs. normal weight	cg09793121	3.70584	2.13333	5.27835	4.92942e-06	0.00350311	1	2
Maternal pre-pregnancy underweight vs. normal weight	cg21759057	1.1561	0.656641	1.65555	7.20358e-06	0.00350909	1	3
Maternal pre-pregnancy underweight vs. normal weight	cg14325733	2.48366	1.48782	3.47949	1.31188e-06	0.0035098	0.373848	1
Maternal pre-pregnancy underweight vs. normal weight	cg08740522	0.972716	0.582628	1.3628	1.31784e-06	0.0035098	0.375548	1
Maternal pre-pregnancy underweight vs. normal weight	cg09793121	3.67523	2.08725	5.2632	7.22315e-06	0.00351262	1	3
Maternal pre-pregnancy underweight vs. normal weight	cg15121240	2.96869	1.70851	4.22887	4.96835e-06	0.00351502	1	2
Maternal pre-pregnancy underweight vs. normal weight	cg01963134	1.12942	0.649985	1.60887	4.97085e-06	0.00351502	1	2
Maternal pre-pregnancy underweight vs. normal weight	cg25602759	2.43744	1.45833	3.41655	1.37096e-06	0.00352085	0.390685	1
Maternal pre-pregnancy underweight vs. normal weight	cg21817720	1.22827	0.734545	1.722	1.39321e-06	0.00352085	0.397025	1
Maternal pre-pregnancy underweight vs. normal weight	cg00366818	1.06205	0.635821	1.48828	1.34141e-06	0.00352085	0.382264	1
Maternal pre-pregnancy underweight vs. normal weight	cg10529757	1.05442	0.630542	1.47831	1.39612e-06	0.00352085	0.397856	1
Maternal pre-pregnancy underweight vs. normal weight	cg08312083	1.02133	0.611162	1.4315	1.36337e-06	0.00352085	0.388522	1
Maternal pre-pregnancy underweight vs. normal weight	cg10419511	0.977077	0.584345	1.36981	1.39136e-06	0.00352085	0.396499	1
Maternal pre-pregnancy underweight vs. normal weight	cg01808433	1.10793	0.629125	1.58674	7.2535e-06	0.00352137	1	3
Maternal pre-pregnancy underweight vs. normal weight	cg24182603	1.13138	0.650968	1.61179	5.00206e-06	0.00352833	1	2
Maternal pre-pregnancy underweight vs. normal weight	cg11326485	1.31166	0.744686	1.87864	7.28679e-06	0.00353151	1	3
Maternal pre-pregnancy underweight vs. normal weight	cg04631281	1.03219	0.617029	1.44735	1.41362e-06	0.0035337	0.402842	1
Maternal pre-pregnancy underweight vs. normal weight	cg11832221	1.17565	0.676262	1.67503	5.03978e-06	0.00353743	1	2
Maternal pre-pregnancy underweight vs. normal weight	cg00660163	0.717773	0.412911	1.02264	5.02955e-06	0.00353743	1	2
Maternal pre-pregnancy underweight vs. normal weight	cg18537361	-3.73354	-5.34784	-2.11925	7.32766e-06	0.00354378	1	3
Maternal pre-pregnancy underweight vs. normal weight	cg17885031	1.09001	0.618686	1.56133	7.33697e-06	0.00354378	1	3
Maternal pre-pregnancy underweight vs. normal weight	cg06080402	1.12322	0.637477	1.60897	7.35586e-06	0.00354689	1	3
Maternal pre-pregnancy underweight vs. normal weight	cg17204213	0.548721	0.311397	0.786045	7.37216e-06	0.00354797	1	3
Maternal pre-pregnancy underweight vs. normal weight	cg26802291	1.09546	0.621637	1.56929	7.383e-06	0.00354797	1	3
Maternal pre-pregnancy underweight vs. normal weight	cg15622697	1.1216	0.636381	1.60682	7.41079e-06	0.00355533	1	3
Maternal pre-pregnancy underweight vs. normal weight	cg16699849	1.08352	0.614692	1.55235	7.43839e-06	0.00356045	1	3
Maternal pre-pregnancy underweight vs. normal weight	cg14853989	1.16119	0.65872	1.66365	7.4481e-06	0.00356045	1	3
Maternal pre-pregnancy underweight vs. normal weight	cg00116234	3.20908	1.82035	4.59781	7.45894e-06	0.00356045	1	3
Maternal pre-pregnancy underweight vs. normal weight	cg24486960	1.12212	0.636475	1.60777	7.47492e-06	0.00356211	1	3
Maternal pre-pregnancy underweight vs. normal weight	cg15465092	1.96105	1.12759	2.7945	5.09891e-06	0.00356311	1	2
Maternal pre-pregnancy underweight vs. normal weight	cg25361117	1.17938	0.678018	1.68074	5.12434e-06	0.00356311	1	2
Maternal pre-pregnancy underweight vs. normal weight	cg20315951	1.14163	0.656366	1.62689	5.11291e-06	0.00356311	1	2
Maternal pre-pregnancy underweight vs. normal weight	cg15467646	1.10822	0.637102	1.57935	5.12638e-06	0.00356311	1	2
Maternal pre-pregnancy underweight vs. normal weight	cg13682187	11.8841	6.82799	16.9402	5.21318e-06	0.00358843	1	2
Maternal pre-pregnancy underweight vs. normal weight	cg13895235	2.20828	1.26879	3.14776	5.20993e-06	0.00358843	1	2
Maternal pre-pregnancy underweight vs. normal weight	cg24158553	1.14071	0.65545	1.62596	5.19988e-06	0.00358843	1	2
Maternal pre-pregnancy underweight vs. normal weight	cg17555714	0.887005	0.509667	1.26434	5.20193e-06	0.00358843	1	2
Maternal pre-pregnancy underweight vs. normal weight	cg12470011	1.91487	1.08568	2.74406	7.55786e-06	0.00359562	1	3
Maternal pre-pregnancy underweight vs. normal weight	cg07464025	2.55214	1.52446	3.57983	1.45237e-06	0.00359899	0.413884	1
Maternal pre-pregnancy underweight vs. normal weight	cg20286203	1.28042	0.725873	1.83497	7.58355e-06	0.0035993	1	3
Maternal pre-pregnancy underweight vs. normal weight	cg15591198	1.26395	0.716509	1.81139	7.59086e-06	0.0035993	1	3
Maternal pre-pregnancy underweight vs. normal weight	cg00139807	2.02021	1.16046	2.87997	5.24556e-06	0.00360202	1	2
Maternal pre-pregnancy underweight vs. normal weight	cg18486030	2.01921	1.15955	2.87887	5.28949e-06	0.00361476	1	2
Maternal pre-pregnancy underweight vs. normal weight	cg23272193	1.94001	1.11408	2.76595	5.2875e-06	0.00361476	1	2
Maternal pre-pregnancy underweight vs. normal weight	cg05508447	1.09612	0.621129	1.57112	7.67126e-06	0.00363077	1	3
Maternal pre-pregnancy underweight vs. normal weight	cg01631375	1.12887	0.639646	1.61809	7.6827e-06	0.00363077	1	3
Maternal pre-pregnancy underweight vs. normal weight	cg15418581	1.11537	0.631935	1.5988	7.70316e-06	0.00363441	1	3
Maternal pre-pregnancy underweight vs. normal weight	cg22023952	1.1509	0.651906	1.6499	7.75463e-06	0.00364759	1	3
Maternal pre-pregnancy underweight vs. normal weight	cg06047473	1.0995	0.622746	1.57625	7.76894e-06	0.00364759	1	3
Maternal pre-pregnancy underweight vs. normal weight	cg23160717	2.05438	1.16358	2.94517	7.76949e-06	0.00364759	1	3
Maternal pre-pregnancy underweight vs. normal weight	cg06082920	2.10291	1.19078	3.01504	7.81947e-06	0.00366501	1	3
Maternal pre-pregnancy underweight vs. normal weight	cg11909137	2.8827	1.63216	4.13325	7.84304e-06	0.00366685	1	3
Maternal pre-pregnancy underweight vs. normal weight	cg12401731	2.11519	1.19752	3.03286	7.85631e-06	0.00366685	1	3
Maternal pre-pregnancy underweight vs. normal weight	cg14467181	2.86961	1.6246	4.11462	7.86199e-06	0.00366685	1	3
Maternal pre-pregnancy underweight vs. normal weight	cg25338262	1.11323	0.630185	1.59627	7.88085e-06	0.00366964	1	3
Maternal pre-pregnancy underweight vs. normal weight	cg01163790	1.13349	0.641577	1.62541	7.90747e-06	0.00367489	1	3
Maternal pre-pregnancy underweight vs. normal weight	cg19379175	1.08359	0.613301	1.55388	7.91791e-06	0.00367489	1	3
Maternal pre-pregnancy underweight vs. normal weight	cg19849428	2.43476	1.45263	3.41689	1.51349e-06	0.0036859	0.431302	1
Maternal pre-pregnancy underweight vs. normal weight	cg16794406	2.40656	1.43562	3.3775	1.52058e-06	0.0036859	0.433323	1
Maternal pre-pregnancy underweight vs. normal weight	cg15688670	1.82097	1.08617	2.55577	1.52624e-06	0.0036859	0.434936	1
Maternal pre-pregnancy underweight vs. normal weight	cg08020574	1.18326	0.66957	1.69696	7.96345e-06	0.00369002	1	3
Maternal pre-pregnancy underweight vs. normal weight	cg16718263	2.95788	1.69681	4.21895	5.44949e-06	0.0036929	1	2
Maternal pre-pregnancy underweight vs. normal weight	cg12565179	1.14798	0.658584	1.63737	5.44087e-06	0.0036929	1	2
Maternal pre-pregnancy underweight vs. normal weight	cg12391232	1.14429	0.65652	1.63205	5.42793e-06	0.0036929	1	2
Maternal pre-pregnancy underweight vs. normal weight	cg25587181	0.606817	0.348089	0.865546	5.45711e-06	0.0036929	1	2
Maternal pre-pregnancy underweight vs. normal weight	cg25611796	-4.94953	-7.06008	-2.83899	5.46861e-06	0.0036929	1	2
Maternal pre-pregnancy underweight vs. normal weight	cg24615831	1.16013	0.665354	1.65491	5.4883e-06	0.00369743	1	2
Maternal pre-pregnancy underweight vs. normal weight	cg09761352	1.11359	0.638486	1.58869	5.53056e-06	0.00371711	1	2
Maternal pre-pregnancy underweight vs. normal weight	cg01461847	2.96015	1.76323	4.15706	1.60109e-06	0.00372731	0.456265	1
Maternal pre-pregnancy underweight vs. normal weight	cg12529868	2.50072	1.48995	3.51148	1.58717e-06	0.00372731	0.452299	1
Maternal pre-pregnancy underweight vs. normal weight	cg17352386	1.76295	1.04942	2.47649	1.6382e-06	0.00372731	0.466842	1
Maternal pre-pregnancy underweight vs. normal weight	cg27167413	1.67397	0.996502	2.35145	1.63553e-06	0.00372731	0.46608	1
Maternal pre-pregnancy underweight vs. normal weight	cg19415767	1.03101	0.613615	1.4484	1.64802e-06	0.00372731	0.469641	1
Maternal pre-pregnancy underweight vs. normal weight	cg12637205	1.01676	0.605456	1.42806	1.61809e-06	0.00372731	0.46111	1
Maternal pre-pregnancy underweight vs. normal weight	cg19019038	0.995027	0.592475	1.39758	1.62183e-06	0.00372731	0.462175	1
Maternal pre-pregnancy underweight vs. normal weight	cg05165989	0.363491	0.21665	0.510332	1.56715e-06	0.00372731	0.446594	1
Maternal pre-pregnancy underweight vs. normal weight	cg10608256	1.15822	0.65496	1.66148	8.10691e-06	0.00375039	1	3
Maternal pre-pregnancy underweight vs. normal weight	cg13417268	1.28446	0.726291	1.84262	8.12277e-06	0.00375164	1	3
Maternal pre-pregnancy underweight vs. normal weight	cg07654559	2.1209	1.21549	3.02632	5.60226e-06	0.00375644	1	2
Maternal pre-pregnancy underweight vs. normal weight	cg01971132	1.73883	1.03386	2.44381	1.70527e-06	0.00376012	0.485956	1
Maternal pre-pregnancy underweight vs. normal weight	cg03419885	1.09195	0.649475	1.53443	1.68431e-06	0.00376012	0.479981	1
Maternal pre-pregnancy underweight vs. normal weight	cg20640573	1.02337	0.608486	1.43825	1.70295e-06	0.00376012	0.485294	1
Maternal pre-pregnancy underweight vs. normal weight	cg17667145	0.956986	0.568896	1.34508	1.71531e-06	0.00376012	0.488816	1
Maternal pre-pregnancy underweight vs. normal weight	cg02242344	2.40339	1.3768	3.42998	5.66983e-06	0.0037751	1	2
Maternal pre-pregnancy underweight vs. normal weight	cg21130374	1.89677	1.08675	2.7068	5.6452e-06	0.0037751	1	2
Maternal pre-pregnancy underweight vs. normal weight	cg04313173	-0.597375	-0.85253	-0.34222	5.66519e-06	0.0037751	1	2
Maternal pre-pregnancy underweight vs. normal weight	cg21637097	1.18076	0.676278	1.68524	5.70006e-06	0.00378353	1	2
Maternal pre-pregnancy underweight vs. normal weight	cg03762702	1.12925	0.646743	1.61176	5.70904e-06	0.00378353	1	2
Maternal pre-pregnancy underweight vs. normal weight	cg03713379	3.19504	1.80587	4.58422	8.21351e-06	0.00378458	1	3
Maternal pre-pregnancy underweight vs. normal weight	cg23490166	1.10085	0.622191	1.57951	8.22066e-06	0.00378458	1	3
Maternal pre-pregnancy underweight vs. normal weight	cg19874428	2.78427	1.59425	3.97429	5.74409e-06	0.00378913	1	2
Maternal pre-pregnancy underweight vs. normal weight	cg14381348	2.04062	1.16847	2.91277	5.74026e-06	0.00378913	1	2
Maternal pre-pregnancy underweight vs. normal weight	cg25814383	2.03347	1.16407	2.90287	5.78342e-06	0.0037975	1	2
Maternal pre-pregnancy underweight vs. normal weight	cg02662840	1.96131	1.12283	2.7998	5.77363e-06	0.0037975	1	2
Maternal pre-pregnancy underweight vs. normal weight	cg18880765	1.13684	0.642397	1.63129	8.26668e-06	0.00379963	1	3
Maternal pre-pregnancy underweight vs. normal weight	cg05513806	2.52288	1.44385	3.60192	5.82739e-06	0.00381071	1	2
Maternal pre-pregnancy underweight vs. normal weight	cg15034692	1.07779	0.616806	1.53876	5.83029e-06	0.00381071	1	2
Maternal pre-pregnancy underweight vs. normal weight	cg11546137	1.91519	1.08193	2.74845	8.32465e-06	0.00382012	1	3
Maternal pre-pregnancy obese vs. normal weight	cg24673322	1.19393	0.77318	1.61467	4.02519e-08	0.00382355	0.0114707	1
Maternal pre-pregnancy obese vs. normal weight	cg03270036	-8.23749	-11.1357	-5.33926	3.83174e-08	0.00382355	0.0109194	1
Maternal pre-pregnancy underweight vs. normal weight	cg02087260	1.10769	0.633697	1.58168	5.8884e-06	0.00383988	1	2
Maternal pre-pregnancy underweight vs. normal weight	cg14189621	1.16182	0.656156	1.66748	8.3855e-06	0.00384185	1	3
Maternal pre-pregnancy underweight vs. normal weight	cg19342109	1.21253	0.693527	1.73154	5.92409e-06	0.00384672	1	2
Maternal pre-pregnancy underweight vs. normal weight	cg24663397	1.12964	0.646003	1.61327	5.95238e-06	0.00384672	1	2
Maternal pre-pregnancy underweight vs. normal weight	cg14080967	1.11862	0.63965	1.59759	5.96637e-06	0.00384672	1	2
Maternal pre-pregnancy underweight vs. normal weight	cg01808433	1.109	0.63415	1.58385	5.96591e-06	0.00384672	1	2
Maternal pre-pregnancy underweight vs. normal weight	cg26256999	1.10132	0.629866	1.57277	5.93729e-06	0.00384672	1	2
Maternal pre-pregnancy underweight vs. normal weight	cg21604320	2.81018	1.60678	4.01358	5.98113e-06	0.00384753	1	2
Maternal pre-pregnancy underweight vs. normal weight	cg26393294	2.86401	1.61716	4.11085	8.43155e-06	0.00385675	1	3
Maternal pre-pregnancy underweight vs. normal weight	cg20118134	1.05092	0.624047	1.4778	1.78147e-06	0.00387534	0.507669	1
Maternal pre-pregnancy underweight vs. normal weight	cg27481708	2.72659	1.55828	3.8949	6.05697e-06	0.0038788	1	2
Maternal pre-pregnancy underweight vs. normal weight	cg13412066	1.19941	0.6855	1.71332	6.05156e-06	0.0038788	1	2
Maternal pre-pregnancy underweight vs. normal weight	cg00116234	3.2158	1.83747	4.59413	6.09412e-06	0.00389384	1	2
Maternal pre-pregnancy underweight vs. normal weight	cg03300177	2.78937	1.57393	4.00482	8.58637e-06	0.00392127	1	3
Maternal pre-pregnancy underweight vs. normal weight	cg05930133	1.07982	0.60924	1.55039	8.60749e-06	0.00392463	1	3
Maternal pre-pregnancy underweight vs. normal weight	cg25521963	1.11318	0.627961	1.59839	8.64345e-06	0.00392962	1	3
Maternal pre-pregnancy underweight vs. normal weight	cg07614018	1.25483	0.707861	1.80179	8.646e-06	0.00392962	1	3
Maternal pre-pregnancy underweight vs. normal weight	cg07824265	1.93833	1.09323	2.78343	8.68801e-06	0.00393182	1	3
Maternal pre-pregnancy underweight vs. normal weight	cg04735442	1.9707	1.11148	2.82993	8.69026e-06	0.00393182	1	3
Maternal pre-pregnancy underweight vs. normal weight	cg18853935	1.1464	0.646564	1.64623	8.69226e-06	0.00393182	1	3
Maternal pre-pregnancy underweight vs. normal weight	cg11122301	-3.0993	-4.42849	-1.7701	6.17129e-06	0.00393433	1	2
Maternal pre-pregnancy underweight vs. normal weight	cg14980060	1.12357	0.641586	1.60556	6.20351e-06	0.00393725	1	2
Maternal pre-pregnancy underweight vs. normal weight	cg17971086	-3.66346	-5.23485	-2.09207	6.19126e-06	0.00393725	1	2
Maternal pre-pregnancy underweight vs. normal weight	cg02792168	-4.19925	-5.90675	-2.49174	1.82593e-06	0.00394197	0.52034	1
Maternal pre-pregnancy underweight vs. normal weight	cg04768449	1.8797	1.07304	2.68635	6.25306e-06	0.00395988	1	2
Maternal pre-pregnancy underweight vs. normal weight	cg18439734	2.02468	1.15553	2.89382	6.29457e-06	0.00397733	1	2
Maternal pre-pregnancy underweight vs. normal weight	cg21197375	1.18036	0.673531	1.68719	6.32793e-06	0.003982	1	2
Maternal pre-pregnancy underweight vs. normal weight	cg14794577	1.098	0.626516	1.56948	6.33275e-06	0.003982	1	2
Maternal pre-pregnancy underweight vs. normal weight	cg16444062	-3.79055	-5.41835	-2.16275	6.34388e-06	0.003982	1	2
Maternal pre-pregnancy underweight vs. normal weight	cg03577733	1.04521	0.619848	1.47057	1.8617e-06	0.00398897	0.530534	1
Maternal pre-pregnancy underweight vs. normal weight	cg14307892	1.28667	0.725123	1.84822	8.86771e-06	0.00400483	1	3
Maternal pre-pregnancy underweight vs. normal weight	cg00176888	2.75166	1.56912	3.93421	6.44238e-06	0.004011	1	2
Maternal pre-pregnancy underweight vs. normal weight	cg12076012	2.06295	1.17627	2.94963	6.46045e-06	0.004011	1	2
Maternal pre-pregnancy underweight vs. normal weight	cg00155423	2.04066	1.1638	2.91753	6.42408e-06	0.004011	1	2
Maternal pre-pregnancy underweight vs. normal weight	cg25079799	1.1788	0.672183	1.68542	6.44857e-06	0.004011	1	2
Maternal pre-pregnancy underweight vs. normal weight	cg03347170	1.13761	0.648748	1.62648	6.43434e-06	0.004011	1	2
Maternal pre-pregnancy underweight vs. normal weight	cg08102602	1.12342	0.665909	1.58094	1.89249e-06	0.00402467	0.539306	1
Maternal pre-pregnancy underweight vs. normal weight	cg12577321	0.7392	0.416476	1.06192	8.93033e-06	0.00402673	1	3
Maternal pre-pregnancy underweight vs. normal weight	cg05165989	0.388881	0.221683	0.556079	6.50231e-06	0.00402821	1	2
Maternal pre-pregnancy underweight vs. normal weight	cg19509715	1.15157	0.656382	1.64676	6.52331e-06	0.00403245	1	2
Maternal pre-pregnancy underweight vs. normal weight	cg26630231	1.49097	0.839882	2.14206	8.97222e-06	0.00403543	1	3
Maternal pre-pregnancy underweight vs. normal weight	ch.15.90570017R	1.79651	1.01197	2.58105	8.97794e-06	0.00403543	1	3
Maternal pre-pregnancy underweight vs. normal weight	cg07428439	2.10344	1.1846	3.02228	9.03026e-06	0.00405255	1	3
Maternal pre-pregnancy underweight vs. normal weight	cg14348658	1.10714	0.623459	1.59083	9.05118e-06	0.00405556	1	3
Maternal pre-pregnancy underweight vs. normal weight	cg22278400	1.19397	0.672284	1.71565	9.07495e-06	0.00405695	1	3
Maternal pre-pregnancy underweight vs. normal weight	cg22041081	1.1384	0.640976	1.63583	9.08276e-06	0.00405695	1	3
Maternal pre-pregnancy underweight vs. normal weight	cg25384247	1.14682	0.653367	1.64028	6.60838e-06	0.0040762	1	2
Maternal pre-pregnancy underweight vs. normal weight	cg00734760	1.2042	0.677751	1.73064	9.17712e-06	0.00408854	1	3
Maternal pre-pregnancy underweight vs. normal weight	cg18417953	2.37382	1.33602	3.41163	9.18218e-06	0.00408854	1	3
Maternal pre-pregnancy underweight vs. normal weight	cg26150754	2.40206	1.42257	3.38154	1.94916e-06	0.00409272	0.555455	1
Maternal pre-pregnancy underweight vs. normal weight	cg01500001	0.986082	0.583952	1.38821	1.95321e-06	0.00409272	0.55661	1
Maternal pre-pregnancy underweight vs. normal weight	cg04608651	-3.47771	-4.9984	-1.95702	9.2161e-06	0.004097	1	3
Maternal pre-pregnancy underweight vs. normal weight	cg10713951	1.2614	0.709787	1.813	9.22994e-06	0.004097	1	3
Maternal pre-pregnancy underweight vs. normal weight	cg14525688	1.15336	0.648921	1.6578	9.25798e-06	0.00410127	1	3
Maternal pre-pregnancy underweight vs. normal weight	cg08852894	1.15184	0.648037	1.65564	9.26834e-06	0.00410127	1	3
Maternal pre-pregnancy underweight vs. normal weight	cg13060851	1.98994	1.13325	2.84663	6.68237e-06	0.00410407	1	2
Maternal pre-pregnancy underweight vs. normal weight	cg15823064	1.19171	0.6787	1.70473	6.67369e-06	0.00410407	1	2
Maternal pre-pregnancy underweight vs. normal weight	cg17170741	1.18846	0.668576	1.70835	9.29169e-06	0.00410523	1	3
Maternal pre-pregnancy underweight vs. normal weight	cg06313241	-3.30071	-4.74474	-1.85669	9.3111e-06	0.00410743	1	3
Maternal pre-pregnancy underweight vs. normal weight	cg04691892	1.89837	1.06775	2.72899	9.33396e-06	0.00411116	1	3
Maternal pre-pregnancy underweight vs. normal weight	cg09360770	0.982487	0.581614	1.38336	1.97694e-06	0.00411222	0.563374	1
Maternal pre-pregnancy underweight vs. normal weight	cg10117795	1.18252	0.664946	1.70009	9.39553e-06	0.00413189	1	3
Maternal pre-pregnancy underweight vs. normal weight	cg00929392	1.17163	0.658743	1.68451	9.42509e-06	0.0041385	1	3
Maternal pre-pregnancy underweight vs. normal weight	cg23285774	1.67964	0.993802	2.36548	2.01146e-06	0.0041537	0.573211	1
Maternal pre-pregnancy underweight vs. normal weight	cg10835893	1.82249	1.07804	2.56693	2.02883e-06	0.00415942	0.578159	1
Maternal pre-pregnancy underweight vs. normal weight	cg22876643	1.19012	0.668929	1.7113	9.50145e-06	0.00416561	1	3
Maternal pre-pregnancy underweight vs. normal weight	cg06082920	2.09911	1.19451	3.00371	6.82314e-06	0.00418152	1	2
Maternal pre-pregnancy underweight vs. normal weight	cg13782781	1.98247	1.11405	2.85089	9.55435e-06	0.00418237	1	3
Maternal pre-pregnancy underweight vs. normal weight	cg04530116	3.1509	1.77039	4.53141	9.58997e-06	0.00418948	1	3
Maternal pre-pregnancy underweight vs. normal weight	cg09004581	2.23565	1.25609	3.21521	9.59999e-06	0.00418948	1	3
Maternal pre-pregnancy underweight vs. normal weight	cg13817182	2.34209	1.33256	3.35161	6.85332e-06	0.004191	1	2
Maternal pre-pregnancy underweight vs. normal weight	cg23366861	2.90628	1.65303	4.15953	6.91485e-06	0.00420268	1	2
Maternal pre-pregnancy underweight vs. normal weight	cg10821050	2.0817	1.18402	2.97939	6.91666e-06	0.00420268	1	2
Maternal pre-pregnancy underweight vs. normal weight	cg05214453	1.09876	0.624977	1.57255	6.90779e-06	0.00420268	1	2
Maternal pre-pregnancy underweight vs. normal weight	cg14385961	2.4041	1.42121	3.387	2.0708e-06	0.00421515	0.590121	1
Maternal pre-pregnancy underweight vs. normal weight	cg02565255	2.78927	1.58613	3.99242	6.95637e-06	0.00421781	1	2
Maternal pre-pregnancy underweight vs. normal weight	cg27162881	1.09069	0.612573	1.56881	9.69166e-06	0.00422301	1	3
Maternal pre-pregnancy underweight vs. normal weight	cg05600681	1.03289	0.610208	1.45557	2.11581e-06	0.00423046	0.602945	1
Maternal pre-pregnancy underweight vs. normal weight	cg05151154	1.03178	0.609232	1.45432	2.15255e-06	0.00423046	0.613417	1
Maternal pre-pregnancy underweight vs. normal weight	cg25565998	1.00108	0.59142	1.41074	2.11508e-06	0.00423046	0.602737	1
Maternal pre-pregnancy underweight vs. normal weight	cg00278028	0.993735	0.586779	1.40069	2.15154e-06	0.00423046	0.613127	1
Maternal pre-pregnancy underweight vs. normal weight	cg14171460	-3.21845	-4.53641	-1.90049	2.14914e-06	0.00423046	0.612445	1
Maternal pre-pregnancy underweight vs. normal weight	cg14515078	1.10579	0.628689	1.58289	6.99362e-06	0.00423139	1	2
Maternal pre-pregnancy underweight vs. normal weight	cg11338088	1.89859	1.0661	2.73109	9.74466e-06	0.00423963	1	3
Maternal pre-pregnancy underweight vs. normal weight	cg00423969	3.57962	2.11191	5.04733	2.21202e-06	0.00424438	0.630365	1
Maternal pre-pregnancy underweight vs. normal weight	cg14937343	1.276	0.752932	1.79907	2.20099e-06	0.00424438	0.62722	1
Maternal pre-pregnancy underweight vs. normal weight	cg19602920	1.02059	0.60243	1.43874	2.1758e-06	0.00424438	0.620042	1
Maternal pre-pregnancy underweight vs. normal weight	cg03986384	0.721938	0.425889	1.01799	2.21921e-06	0.00424438	0.632413	1
Maternal pre-pregnancy underweight vs. normal weight	cg16288993	2.04958	1.16502	2.93415	7.03551e-06	0.00424772	1	2
Maternal pre-pregnancy underweight vs. normal weight	cg15070848	1.19174	0.67732	1.70617	7.06073e-06	0.00425393	1	2
Maternal pre-pregnancy underweight vs. normal weight	cg02759110	1.94886	1.09408	2.80363	9.79987e-06	0.00425715	1	3
Maternal pre-pregnancy underweight vs. normal weight	cg26817371	2.05684	1.15451	2.95917	9.84126e-06	0.00426862	1	3
Maternal pre-pregnancy underweight vs. normal weight	cg26221568	3.04195	1.70736	4.37655	9.85642e-06	0.0042687	1	3
Maternal pre-pregnancy underweight vs. normal weight	cg25864125	2.02978	1.15305	2.90652	7.15535e-06	0.00430092	1	2
Maternal pre-pregnancy underweight vs. normal weight	cg23696891	1.38542	0.786954	1.98389	7.16891e-06	0.00430092	1	2
Maternal pre-pregnancy underweight vs. normal weight	cg05842348	2.20334	1.23623	3.17045	9.94689e-06	0.00430134	1	3
Maternal pre-pregnancy underweight vs. normal weight	cg27270541	4.93423	2.80253	7.06592	7.185e-06	0.00430152	1	2
Maternal pre-pregnancy underweight vs. normal weight	cg03209812	2.77244	1.55532	3.98956	9.98121e-06	0.00430965	1	3
Maternal pre-pregnancy underweight vs. normal weight	cg14192160	2.81089	1.57675	4.04503	1.00048e-05	0.00431328	1	3
Maternal pre-pregnancy underweight vs. normal weight	cg09970120	1.17381	0.658351	1.68927	1.00396e-05	0.00432178	1	3
Maternal pre-pregnancy underweight vs. normal weight	cg07571509	2.43771	1.36713	3.50829	1.00587e-05	0.00432343	1	3
Maternal pre-pregnancy underweight vs. normal weight	cg01188396	1.92809	1.08124	2.77494	1.00774e-05	0.00432497	1	3
Maternal pre-pregnancy underweight vs. normal weight	cg26864230	1.72234	1.01518	2.42949	2.28233e-06	0.00433601	0.650401	1
Maternal pre-pregnancy underweight vs. normal weight	cg26680520	1.14963	0.644405	1.65485	1.01923e-05	0.00436117	1	3
Maternal pre-pregnancy underweight vs. normal weight	cg04880732	1.1725	0.657195	1.68781	1.02059e-05	0.00436117	1	3
Maternal pre-pregnancy underweight vs. normal weight	cg19336577	1.1194	0.62741	1.6114	1.02149e-05	0.00436117	1	3
Maternal pre-pregnancy underweight vs. normal weight	cg18140558	1.87084	1.04854	2.69313	1.02232e-05	0.00436117	1	3
Maternal pre-pregnancy underweight vs. normal weight	cg04136018	1.12354	0.629641	1.61744	1.02515e-05	0.00436117	1	3
Maternal pre-pregnancy underweight vs. normal weight	cg05658887	4.58087	2.56713	6.59461	1.02536e-05	0.00436117	1	3
Maternal pre-pregnancy underweight vs. normal weight	cg07992044	2.51481	1.48103	3.54858	2.34602e-06	0.00436412	0.668551	1
Maternal pre-pregnancy underweight vs. normal weight	cg25846765	2.36833	1.39406	3.3426	2.38518e-06	0.00436412	0.67971	1
Maternal pre-pregnancy underweight vs. normal weight	cg24874555	2.07704	1.22278	2.93131	2.37394e-06	0.00436412	0.676507	1
Maternal pre-pregnancy underweight vs. normal weight	cg04090147	0.982578	0.57846	1.3867	2.37329e-06	0.00436412	0.676321	1
Maternal pre-pregnancy underweight vs. normal weight	cg14377205	0.961039	0.565664	1.35641	2.3891e-06	0.00436412	0.680826	1
Maternal pre-pregnancy underweight vs. normal weight	cg02281446	-2.86597	-4.0451	-1.68685	2.39154e-06	0.00436412	0.681522	1
Maternal pre-pregnancy underweight vs. normal weight	cg06872588	-3.33559	-4.70837	-1.96282	2.40894e-06	0.00436412	0.686482	1
Maternal pre-pregnancy underweight vs. normal weight	cg07232095	-11.4058	-16.1008	-6.7108	2.41964e-06	0.00436412	0.689531	1
Maternal pre-pregnancy underweight vs. normal weight	cg11909137	2.86827	1.62794	4.10861	7.32703e-06	0.00437044	1	2
Maternal pre-pregnancy underweight vs. normal weight	cg19092620	1.20771	0.685447	1.72998	7.33078e-06	0.00437044	1	2
Maternal pre-pregnancy underweight vs. normal weight	cg27062369	1.10845	0.621083	1.59582	1.02937e-05	0.00437171	1	3
Maternal pre-pregnancy underweight vs. normal weight	cg05695311	1.07411	0.60176	1.54646	1.033e-05	0.00438059	1	3
Maternal pre-pregnancy underweight vs. normal weight	cg10826045	0.612084	0.347311	0.876857	7.37734e-06	0.00438901	1	2
Maternal pre-pregnancy underweight vs. normal weight	cg23047271	2.50139	1.41877	3.58401	7.45906e-06	0.00441913	1	2
Maternal pre-pregnancy underweight vs. normal weight	cg11326485	1.30408	0.739608	1.86855	7.47449e-06	0.00441913	1	2
Maternal pre-pregnancy underweight vs. normal weight	cg09970120	1.17963	0.66912	1.69013	7.4456e-06	0.00441913	1	2
Maternal pre-pregnancy obese vs. normal weight	cg02020483	4.05506	2.6216	5.48852	4.78805e-08	0.00443395	0.0136446	2
Maternal pre-pregnancy obese vs. normal weight	cg08339192	0.438593	0.282171	0.595016	6.22371e-08	0.00443395	0.0177358	2
Maternal pre-pregnancy underweight vs. normal weight	cg13260615	-7.5529	-10.665	-4.44079	2.47481e-06	0.00443554	0.70525	1
Maternal pre-pregnancy underweight vs. normal weight	cg25012761	0.98482	0.5584	1.41124	7.5251e-06	0.00443984	1	2
Maternal pre-pregnancy underweight vs. normal weight	cg12702981	1.99907	1.1192	2.87893	1.05083e-05	0.00444602	1	3
Maternal pre-pregnancy underweight vs. normal weight	cg18249625	1.1171	0.625406	1.6088	1.05155e-05	0.00444602	1	3
Maternal pre-pregnancy underweight vs. normal weight	cg22923514	4.5175	2.56095	6.47405	7.56479e-06	0.00445404	1	2
Maternal pre-pregnancy underweight vs. normal weight	cg09135056	1.08633	0.608031	1.56463	1.05801e-05	0.004466	1	3
Maternal pre-pregnancy underweight vs. normal weight	cg07765813	1.10622	0.619118	1.59332	1.05998e-05	0.004466	1	3
Maternal pre-pregnancy underweight vs. normal weight	cg17492041	1.20815	0.676127	1.74017	1.06153e-05	0.004466	1	3
Maternal pre-pregnancy underweight vs. normal weight	cg20823772	1.47861	0.827428	2.1298	1.06352e-05	0.004466	1	3
Maternal pre-pregnancy underweight vs. normal weight	cg18317933	-3.86921	-5.57327	-2.16515	1.06411e-05	0.004466	1	3
Maternal pre-pregnancy underweight vs. normal weight	cg05695311	0.949802	0.558089	1.34152	2.52611e-06	0.00447124	0.71987	1
Maternal pre-pregnancy underweight vs. normal weight	cg24559983	0.614607	0.361154	0.868061	2.52152e-06	0.00447124	0.718564	1
Maternal pre-pregnancy underweight vs. normal weight	cg13914083	1.12078	0.62706	1.61449	1.06883e-05	0.00447275	1	3
Maternal pre-pregnancy underweight vs. normal weight	cg26378593	1.09132	0.610572	1.57206	1.06907e-05	0.00447275	1	3
Maternal pre-pregnancy underweight vs. normal weight	cg20898829	1.12672	0.630349	1.6231	1.07043e-05	0.00447275	1	3
Maternal pre-pregnancy underweight vs. normal weight	cg27569742	2.41345	1.4178	3.4091	2.54382e-06	0.0044748	0.724918	1
Maternal pre-pregnancy underweight vs. normal weight	cg01102013	1.08167	0.605074	1.55826	1.07347e-05	0.00447888	1	3
Maternal pre-pregnancy underweight vs. normal weight	cg09922770	1.07547	0.601527	1.54941	1.07703e-05	0.0044872	1	3
Maternal pre-pregnancy underweight vs. normal weight	cg16063666	1.27128	0.720413	1.82214	7.64117e-06	0.00448973	1	2
Maternal pre-pregnancy underweight vs. normal weight	cg24938064	2.05854	1.16635	2.95072	7.6743e-06	0.00449068	1	2
Maternal pre-pregnancy underweight vs. normal weight	cg13682019	1.89509	1.0738	2.71638	7.66285e-06	0.00449068	1	2
Maternal pre-pregnancy underweight vs. normal weight	cg19603847	1.15683	0.64685	1.66681	1.08478e-05	0.00451288	1	3
Maternal pre-pregnancy underweight vs. normal weight	cg12577321	0.66223	0.388776	0.935683	2.59808e-06	0.0045151	0.74038	1
Maternal pre-pregnancy underweight vs. normal weight	cg23780597	0.529998	0.311145	0.74885	2.59842e-06	0.0045151	0.740476	1
Maternal pre-pregnancy underweight vs. normal weight	cg05843340	1.4775	0.867229	2.08778	2.61458e-06	0.00451565	0.745082	1
Maternal pre-pregnancy underweight vs. normal weight	cg21964999	1.14615	0.64081	1.65148	1.08762e-05	0.00451808	1	3
Maternal pre-pregnancy underweight vs. normal weight	cg25810484	2.08962	1.18347	2.99577	7.76035e-06	0.00453172	1	2
Maternal pre-pregnancy underweight vs. normal weight	cg10263973	1.2599	0.704265	1.81553	1.09324e-05	0.00453483	1	3
Maternal pre-pregnancy underweight vs. normal weight	cg14030882	2.85849	1.59775	4.11924	1.09505e-05	0.00453575	1	3
Maternal pre-pregnancy underweight vs. normal weight	cg24347663	0.584153	0.342717	0.825589	2.65277e-06	0.00453711	0.755966	1
Maternal pre-pregnancy underweight vs. normal weight	cg18197866	-3.2625	-4.61106	-1.91394	2.65885e-06	0.00453711	0.757697	1
Maternal pre-pregnancy underweight vs. normal weight	cg09770905	1.04859	0.586033	1.51115	1.0987e-05	0.00453711	1	3
Maternal pre-pregnancy underweight vs. normal weight	cg25565138	1.15958	0.648034	1.67112	1.09972e-05	0.00453711	1	3
Maternal pre-pregnancy underweight vs. normal weight	cg05774801	0.834424	0.466314	1.20253	1.10016e-05	0.00453711	1	3
Maternal pre-pregnancy underweight vs. normal weight	cg06502868	0.835134	0.466682	1.20359	1.10189e-05	0.00453768	1	3
Maternal pre-pregnancy underweight vs. normal weight	cg25521963	1.10674	0.626675	1.58681	7.80626e-06	0.00454921	1	2
Maternal pre-pregnancy underweight vs. normal weight	cg23031518	1.14055	0.637167	1.64393	1.10986e-05	0.00456167	1	3
Maternal pre-pregnancy underweight vs. normal weight	cg09700470	1.24191	0.693767	1.79005	1.11092e-05	0.00456167	1	3
Maternal pre-pregnancy underweight vs. normal weight	cg13817182	2.03472	1.19305	2.8764	2.70329e-06	0.0045855	0.770363	1
Maternal pre-pregnancy underweight vs. normal weight	cg24856673	2.81811	1.59476	4.04145	7.93069e-06	0.00459355	1	2
Maternal pre-pregnancy underweight vs. normal weight	cg06006071	2.77061	1.568	3.97322	7.91397e-06	0.00459355	1	2
Maternal pre-pregnancy underweight vs. normal weight	cg27287944	-3.36337	-4.82328	-1.90346	7.9149e-06	0.00459355	1	2
Maternal pre-pregnancy underweight vs. normal weight	cg03225210	2.79188	1.55899	4.02478	1.12236e-05	0.00459697	1	3
Maternal pre-pregnancy underweight vs. normal weight	cg15578615	1.92888	1.07707	2.78069	1.12274e-05	0.00459697	1	3
Maternal pre-pregnancy underweight vs. normal weight	cg03637878	1.63305	0.957258	2.30884	2.7279e-06	0.00459986	0.777376	1
Maternal pre-pregnancy underweight vs. normal weight	cg14207052	0.675632	0.377228	0.974036	1.12575e-05	0.00460271	1	3
Maternal pre-pregnancy underweight vs. normal weight	cg19799760	1.13085	0.631345	1.63035	1.12777e-05	0.00460434	1	3
Maternal pre-pregnancy underweight vs. normal weight	cg19724632	1.13881	0.635583	1.64205	1.13711e-05	0.00462076	1	3
Maternal pre-pregnancy underweight vs. normal weight	cg24255928	1.16481	0.650092	1.67953	1.13715e-05	0.00462076	1	3
Maternal pre-pregnancy underweight vs. normal weight	cg02486209	-3.83154	-5.52475	-2.13834	1.13819e-05	0.00462076	1	3
Maternal pre-pregnancy underweight vs. normal weight	cg19599862	2.03949	1.13821	2.94077	1.13828e-05	0.00462076	1	3
Maternal pre-pregnancy underweight vs. normal weight	cg08121760	1.31643	0.744675	1.88818	8.01224e-06	0.00462374	1	2
Maternal pre-pregnancy underweight vs. normal weight	cg21548116	1.12495	0.636351	1.61354	8.01527e-06	0.00462374	1	2
Maternal pre-pregnancy underweight vs. normal weight	cg11090676	1.6429	0.962605	2.32319	2.76658e-06	0.00463132	0.788399	1
Maternal pre-pregnancy underweight vs. normal weight	cg22038796	0.954085	0.558834	1.34934	2.79532e-06	0.00463132	0.796587	1
Maternal pre-pregnancy underweight vs. normal weight	cg16323892	0.948245	0.555514	1.34098	2.77926e-06	0.00463132	0.792011	1
Maternal pre-pregnancy underweight vs. normal weight	cg18505495	1.13088	0.631031	1.63074	1.14279e-05	0.00463248	1	3
Maternal pre-pregnancy underweight vs. normal weight	cg06116636	2.94066	1.64065	4.24068	1.14691e-05	0.00464256	1	3
Maternal pre-pregnancy underweight vs. normal weight	cg01314691	1.11866	0.63265	1.60468	8.06478e-06	0.0046429	1	2
Maternal pre-pregnancy underweight vs. normal weight	cg18204079	1.14028	0.644744	1.63582	8.10829e-06	0.00465854	1	2
Maternal pre-pregnancy underweight vs. normal weight	cg08640634	1.28953	0.719242	1.85981	1.15525e-05	0.00466969	1	3
Maternal pre-pregnancy underweight vs. normal weight	cg02720131	1.09054	0.608214	1.57287	1.15724e-05	0.00467114	1	3
Maternal pre-pregnancy underweight vs. normal weight	cg16627829	2.86414	1.61908	4.10919	8.15834e-06	0.00467383	1	2
Maternal pre-pregnancy underweight vs. normal weight	cg06502868	0.841857	0.475877	1.20784	8.1677e-06	0.00467383	1	2
Maternal pre-pregnancy underweight vs. normal weight	cg08139724	1.10949	0.618679	1.60031	1.16212e-05	0.00468418	1	3
Maternal pre-pregnancy underweight vs. normal weight	cg15481161	2.90193	1.63999	4.16388	8.21917e-06	0.00469386	1	2
Maternal pre-pregnancy underweight vs. normal weight	cg14666006	0.944378	0.552803	1.33595	2.85135e-06	0.00469685	0.812556	1
Maternal pre-pregnancy underweight vs. normal weight	cg19596790	1.23849	0.699821	1.77716	8.24922e-06	0.00470159	1	2
Maternal pre-pregnancy underweight vs. normal weight	cg04117688	-3.1012	-4.47372	-1.72867	1.17263e-05	0.00471665	1	3
Maternal pre-pregnancy underweight vs. normal weight	cg07831731	-3.89051	-5.61243	-2.16859	1.17349e-05	0.00471665	1	3
Maternal pre-pregnancy underweight vs. normal weight	cg27577527	1.10895	0.626327	1.59158	8.35346e-06	0.0047515	1	2
Maternal pre-pregnancy underweight vs. normal weight	cg05307257	-2.98644	-4.2257	-1.74718	2.9016e-06	0.00475216	0.826876	1
Maternal pre-pregnancy underweight vs. normal weight	cg02970836	2.18068	1.23142	3.12993	8.39073e-06	0.0047632	1	2
Maternal pre-pregnancy underweight vs. normal weight	cg02791753	2.92253	1.6282	4.21685	1.18836e-05	0.00476597	1	3
Maternal pre-pregnancy underweight vs. normal weight	cg01916743	-3.47685	-5.01672	-1.93698	1.1891e-05	0.00476597	1	3
Maternal pre-pregnancy underweight vs. normal weight	cg11851894	2.28902	1.29235	3.28569	8.43327e-06	0.00476952	1	2
Maternal pre-pregnancy underweight vs. normal weight	cg15893127	1.99308	1.12526	2.8609	8.43535e-06	0.00476952	1	2
Maternal pre-pregnancy underweight vs. normal weight	cg26145223	1.91123	1.0646	2.75786	1.19353e-05	0.00477453	1	3
Maternal pre-pregnancy underweight vs. normal weight	cg01349190	1.2779	0.711731	1.84407	1.19726e-05	0.00477453	1	3
Maternal pre-pregnancy underweight vs. normal weight	cg14168530	1.12184	0.624804	1.61888	1.19775e-05	0.00477453	1	3
Maternal pre-pregnancy underweight vs. normal weight	cg18338495	1.13738	0.633455	1.64131	1.19794e-05	0.00477453	1	3
Maternal pre-pregnancy underweight vs. normal weight	cg03994318	0.551694	0.307215	0.796173	1.20242e-05	0.00478569	1	3
Maternal pre-pregnancy underweight vs. normal weight	cg08152926	1.25117	0.706143	1.79619	8.51268e-06	0.00479666	1	2
Maternal pre-pregnancy underweight vs. normal weight	cg01144148	1.19146	0.67238	1.71054	8.53384e-06	0.00479666	1	2
Maternal pre-pregnancy underweight vs. normal weight	cg24430642	-3.45254	-4.95662	-1.94846	8.52486e-06	0.00479666	1	2
Maternal pre-pregnancy underweight vs. normal weight	cg17100761	1.97406	1.09904	2.84907	1.20861e-05	0.00480364	1	3
Maternal pre-pregnancy underweight vs. normal weight	cg06603997	1.99423	1.11021	2.87826	1.21037e-05	0.00480392	1	3
Maternal pre-pregnancy underweight vs. normal weight	cg08530838	4.33361	2.44445	6.22277	8.64e-06	0.00480599	1	2
Maternal pre-pregnancy underweight vs. normal weight	cg18051914	2.90926	1.64144	4.17709	8.58299e-06	0.00480599	1	2
Maternal pre-pregnancy underweight vs. normal weight	cg17524017	2.86659	1.61695	4.11623	8.64005e-06	0.00480599	1	2
Maternal pre-pregnancy underweight vs. normal weight	cg26484086	1.87645	1.05837	2.69453	8.65565e-06	0.00480599	1	2
Maternal pre-pregnancy underweight vs. normal weight	cg22640010	1.64394	0.927487	2.36038	8.59224e-06	0.00480599	1	2
Maternal pre-pregnancy underweight vs. normal weight	cg08781140	1.11515	0.629122	1.60118	8.60399e-06	0.00480599	1	2
Maternal pre-pregnancy underweight vs. normal weight	cg23221915	1.11089	0.626538	1.59524	8.6685e-06	0.00480599	1	2
Maternal pre-pregnancy underweight vs. normal weight	cg13097090	-6.51429	-9.35572	-3.67286	8.74209e-06	0.00481375	1	2
Maternal pre-pregnancy underweight vs. normal weight	cg03556653	2.9343	1.654	4.21459	8.79754e-06	0.00481375	1	2
Maternal pre-pregnancy underweight vs. normal weight	cg06829538	2.01705	1.13709	2.897	8.77178e-06	0.00481375	1	2
Maternal pre-pregnancy underweight vs. normal weight	cg00924004	1.98747	1.12051	2.85443	8.75335e-06	0.00481375	1	2
Maternal pre-pregnancy underweight vs. normal weight	cg27448015	1.16147	0.654687	1.66825	8.80075e-06	0.00481375	1	2
Maternal pre-pregnancy underweight vs. normal weight	cg19415767	1.13588	0.640541	1.63122	8.70175e-06	0.00481375	1	2
Maternal pre-pregnancy underweight vs. normal weight	cg14207052	0.690162	0.38905	0.991273	8.78549e-06	0.00481375	1	2
Maternal pre-pregnancy underweight vs. normal weight	cg24442454	1.92919	1.08718	2.7712	8.85367e-06	0.00482671	1	2
Maternal pre-pregnancy underweight vs. normal weight	cg18757242	1.08846	0.613379	1.56353	8.85832e-06	0.00482671	1	2
Maternal pre-pregnancy underweight vs. normal weight	cg21878393	-3.55111	-5.12594	-1.97628	1.22036e-05	0.00483685	1	3
Maternal pre-pregnancy underweight vs. normal weight	cg04968132	1.9431	1.08132	2.80489	1.22218e-05	0.00483731	1	3
Maternal pre-pregnancy underweight vs. normal weight	cg02759110	1.94238	1.09434	2.79042	8.91196e-06	0.00483745	1	2
Maternal pre-pregnancy underweight vs. normal weight	cg08102602	1.23103	0.693596	1.76846	8.90091e-06	0.00483745	1	2
Maternal pre-pregnancy underweight vs. normal weight	cg23940169	1.09323	0.608335	1.57813	1.22404e-05	0.00483797	1	3
Maternal pre-pregnancy underweight vs. normal weight	cg08530838	4.27585	2.37906	6.17263	1.22735e-05	0.00484433	1	3
Maternal pre-pregnancy underweight vs. normal weight	cg04871835	1.12352	0.625074	1.62196	1.22953e-05	0.00484622	1	3
Maternal pre-pregnancy underweight vs. normal weight	cg25923207	2.80482	1.57968	4.02996	8.99478e-06	0.00485506	1	2
Maternal pre-pregnancy underweight vs. normal weight	ch.15.90570017R	1.78615	1.00587	2.56644	9.01727e-06	0.00485506	1	2
Maternal pre-pregnancy underweight vs. normal weight	cg27461733	1.1621	0.654407	1.66979	9.02708e-06	0.00485506	1	2
Maternal pre-pregnancy underweight vs. normal weight	cg25338262	1.09864	0.618772	1.57851	8.98867e-06	0.00485506	1	2
Maternal pre-pregnancy underweight vs. normal weight	cg24805728	1.08922	0.613357	1.56508	9.0296e-06	0.00485506	1	2
Maternal pre-pregnancy underweight vs. normal weight	cg10574148	1.95937	1.08987	2.82888	1.23614e-05	0.00486555	1	3
Maternal pre-pregnancy underweight vs. normal weight	cg02342257	2.76332	1.55551	3.97113	9.11521e-06	0.00487967	1	2
Maternal pre-pregnancy underweight vs. normal weight	cg04805612	1.18857	0.669032	1.70811	9.12674e-06	0.00487967	1	2
Maternal pre-pregnancy underweight vs. normal weight	cg18465286	1.12319	0.63229	1.61408	9.10274e-06	0.00487967	1	2
Maternal pre-pregnancy underweight vs. normal weight	cg17204213	0.538132	0.302873	0.77339	9.15338e-06	0.00488475	1	2
Maternal pre-pregnancy underweight vs. normal weight	cg07864323	1.0815	0.608641	1.55435	9.17306e-06	0.0048861	1	2
Maternal pre-pregnancy underweight vs. normal weight	cg12877935	1.92892	1.07266	2.78519	1.24395e-05	0.00488678	1	3
Maternal pre-pregnancy underweight vs. normal weight	cg17555714	0.855856	0.475918	1.23579	1.24497e-05	0.00488678	1	3
Maternal pre-pregnancy underweight vs. normal weight	cg23468128	1.15516	0.64996	1.66036	9.22333e-06	0.00489362	1	2
Maternal pre-pregnancy underweight vs. normal weight	cg12027059	1.13985	0.641337	1.63837	9.22745e-06	0.00489362	1	2
Maternal pre-pregnancy underweight vs. normal weight	cg04608651	-3.46737	-4.98392	-1.95082	9.2387e-06	0.00489362	1	2
Maternal pre-pregnancy underweight vs. normal weight	cg10540759	1.07946	0.600188	1.55873	1.2485e-05	0.00489392	1	3
Maternal pre-pregnancy underweight vs. normal weight	cg08086720	1.97733	1.11223	2.84242	9.29517e-06	0.00489523	1	2
Maternal pre-pregnancy underweight vs. normal weight	cg06733439	1.17378	0.660262	1.6873	9.28762e-06	0.00489523	1	2
Maternal pre-pregnancy underweight vs. normal weight	cg00209424	1.12289	0.631574	1.6142	9.31044e-06	0.00489523	1	2
Maternal pre-pregnancy underweight vs. normal weight	cg15227574	1.12175	0.631018	1.61249	9.27923e-06	0.00489523	1	2
Maternal pre-pregnancy underweight vs. normal weight	cg04560225	3.11627	1.73255	4.49999	1.25065e-05	0.00489562	1	3
Maternal pre-pregnancy underweight vs. normal weight	cg15936439	1.15901	0.644283	1.67374	1.25507e-05	0.00490617	1	3
Maternal pre-pregnancy underweight vs. normal weight	cg25688113	1.87153	1.05222	2.69084	9.41007e-06	0.0049385	1	2
Maternal pre-pregnancy underweight vs. normal weight	cg11546137	1.88546	1.05987	2.71105	9.45202e-06	0.00494231	1	2
Maternal pre-pregnancy underweight vs. normal weight	cg08450938	1.21181	0.681203	1.74242	9.44785e-06	0.00494231	1	2
Maternal pre-pregnancy underweight vs. normal weight	cg03075725	0.971037	0.567248	1.37483	3.04084e-06	0.00495175	0.866555	1
Maternal pre-pregnancy underweight vs. normal weight	cg20118134	1.14044	0.640882	1.63999	9.52388e-06	0.00495263	1	2
Maternal pre-pregnancy underweight vs. normal weight	cg20898347	1.0989	0.617545	1.58025	9.52115e-06	0.00495263	1	2
Maternal pre-pregnancy underweight vs. normal weight	cg05774801	0.834445	0.468933	1.19996	9.52025e-06	0.00495263	1	2
Maternal pre-pregnancy underweight vs. normal weight	cg14572581	1.83159	1.01757	2.64562	1.27326e-05	0.00497048	1	3
Maternal pre-pregnancy underweight vs. normal weight	cg18500360	2.34009	1.29998	3.38021	1.2755e-05	0.0049724	1	3
Maternal pre-pregnancy underweight vs. normal weight	cg08165532	2.02553	1.12497	2.92608	1.28267e-05	0.00498393	1	3
Maternal pre-pregnancy underweight vs. normal weight	cg12902497	1.14485	0.635841	1.65386	1.2829e-05	0.00498393	1	3
Maternal pre-pregnancy underweight vs. normal weight	cg19274820	1.10837	0.615565	1.60118	1.28371e-05	0.00498393	1	3
Maternal pre-pregnancy underweight vs. normal weight	cg08640634	1.28945	0.724372	1.85454	9.60983e-06	0.00498822	1	2
Maternal pre-pregnancy underweight vs. normal weight	cg10307507	1.86118	1.04547	2.67689	9.62846e-06	0.0049888	1	2
Maternal pre-pregnancy underweight vs. normal weight	cg02301319	-4.0972	-5.91925	-2.27515	1.28844e-05	0.00499551	1	3
Maternal pre-pregnancy underweight vs. normal weight	cg13014058	1.61186	0.941018	2.28269	3.09948e-06	0.00501856	0.883266	1
Maternal pre-pregnancy underweight vs. normal weight	cg14853989	1.13994	0.640097	1.63979	9.72074e-06	0.00502747	1	2
Maternal pre-pregnancy underweight vs. normal weight	cg02326931	0.748854	0.437078	1.06063	3.12398e-06	0.00502964	0.890246	1
Maternal pre-pregnancy underweight vs. normal weight	cg15559909	1.10345	0.619504	1.5874	9.76226e-06	0.0050398	1	2
Maternal pre-pregnancy underweight vs. normal weight	cg12013492	2.45991	1.43509	3.48473	3.16979e-06	0.00504371	0.903301	1
Maternal pre-pregnancy underweight vs. normal weight	cg20749916	2.37374	1.38407	3.36342	3.22357e-06	0.00504371	0.918626	1
Maternal pre-pregnancy underweight vs. normal weight	cg15070848	1.031	0.60118	1.46083	3.21889e-06	0.00504371	0.917293	1
Maternal pre-pregnancy underweight vs. normal weight	cg22113588	1.02043	0.594895	1.44596	3.23891e-06	0.00504371	0.922999	1
Maternal pre-pregnancy underweight vs. normal weight	cg03672933	1.00935	0.588712	1.42999	3.19207e-06	0.00504371	0.909651	1
Maternal pre-pregnancy underweight vs. normal weight	cg00376544	0.916921	0.534643	1.2992	3.22182e-06	0.00504371	0.918128	1
Maternal pre-pregnancy underweight vs. normal weight	cg24486960	1.09857	0.616695	1.58045	9.7897e-06	0.00504483	1	2
Maternal pre-pregnancy underweight vs. normal weight	cg03105133	0.945705	0.551207	1.3402	3.26186e-06	0.00505183	0.929538	1
Maternal pre-pregnancy underweight vs. normal weight	cg01448341	1.09801	0.609386	1.58663	1.30566e-05	0.00505538	1	3
Maternal pre-pregnancy underweight vs. normal weight	cg06313241	-3.26607	-4.69904	-1.83309	9.83794e-06	0.00506054	1	2
Maternal pre-pregnancy underweight vs. normal weight	cg09569050	1.94374	1.07865	2.80882	1.30885e-05	0.00506086	1	3
Maternal pre-pregnancy underweight vs. normal weight	cg09558427	2.35077	1.36977	3.33177	3.29e-06	0.00506788	0.937557	1
Maternal pre-pregnancy underweight vs. normal weight	cg03653541	2.72516	1.52882	3.92151	9.95273e-06	0.00508015	1	2
Maternal pre-pregnancy underweight vs. normal weight	cg14928057	2.08468	1.16965	2.99971	9.92177e-06	0.00508015	1	2
Maternal pre-pregnancy underweight vs. normal weight	cg21759057	1.13076	0.634323	1.62719	9.96521e-06	0.00508015	1	2
Maternal pre-pregnancy underweight vs. normal weight	cg23937586	1.11952	0.628078	1.61096	9.9415e-06	0.00508015	1	2
Maternal pre-pregnancy underweight vs. normal weight	cg27162881	1.08141	0.606695	1.55613	9.9434e-06	0.00508015	1	2
Maternal pre-pregnancy underweight vs. normal weight	cg15407505	1.10008	0.610332	1.58982	1.31621e-05	0.00508244	1	3
Maternal pre-pregnancy underweight vs. normal weight	cg05467676	2.74257	1.53835	3.94678	9.98995e-06	0.00508367	1	2
Maternal pre-pregnancy underweight vs. normal weight	cg12071888	2.37445	1.3829	3.366	3.33947e-06	0.00510898	0.951654	1
Maternal pre-pregnancy underweight vs. normal weight	cg19874428	2.3574	1.37175	3.34305	3.43238e-06	0.00510898	0.978131	1
Maternal pre-pregnancy underweight vs. normal weight	cg17168636	1.70332	0.991594	2.41505	3.38514e-06	0.00510898	0.964671	1
Maternal pre-pregnancy underweight vs. normal weight	cg13072611	1.69434	0.986357	2.40232	3.38601e-06	0.00510898	0.964918	1
Maternal pre-pregnancy underweight vs. normal weight	cg23734074	1.12721	0.655741	1.59868	3.45997e-06	0.00510898	0.985994	1
Maternal pre-pregnancy underweight vs. normal weight	cg10348922	1.04458	0.607809	1.48134	3.43586e-06	0.00510898	0.979123	1
Maternal pre-pregnancy underweight vs. normal weight	cg25384247	0.992827	0.577752	1.4079	3.42583e-06	0.00510898	0.976265	1
Maternal pre-pregnancy underweight vs. normal weight	cg12419348	0.403004	0.234443	0.571566	3.46011e-06	0.00510898	0.986034	1
Maternal pre-pregnancy underweight vs. normal weight	cg17198776	1.05451	0.584865	1.52415	1.32641e-05	0.00511487	1	3
Maternal pre-pregnancy underweight vs. normal weight	cg13097090	-6.29538	-9.09951	-3.49125	1.32984e-05	0.00512119	1	3
Maternal pre-pregnancy underweight vs. normal weight	cg20749730	1.19433	0.669522	1.71913	1.01431e-05	0.00515239	1	2
Maternal pre-pregnancy underweight vs. normal weight	cg21132860	1.14751	0.636178	1.65885	1.3402e-05	0.0051541	1	3
Maternal pre-pregnancy underweight vs. normal weight	cg09677741	2.50641	1.45707	3.55574	3.53391e-06	0.00516443	1	1
Maternal pre-pregnancy underweight vs. normal weight	cg24171938	1.45961	0.848666	2.07056	3.51637e-06	0.00516443	1	1
Maternal pre-pregnancy underweight vs. normal weight	cg06113354	2.128	1.1794	3.0766	1.34995e-05	0.00518461	1	3
Maternal pre-pregnancy underweight vs. normal weight	cg18880765	1.11345	0.623914	1.60299	1.02548e-05	0.00519988	1	2
Maternal pre-pregnancy underweight vs. normal weight	cg20717205	1.10853	0.614179	1.60289	1.36086e-05	0.00521932	1	3
Maternal pre-pregnancy underweight vs. normal weight	cg22805152	1.96052	1.08616	2.83488	1.36265e-05	0.00521932	1	3
Maternal pre-pregnancy underweight vs. normal weight	cg19816667	2.07035	1.15952	2.98119	1.03887e-05	0.00525844	1	2
Maternal pre-pregnancy underweight vs. normal weight	cg13743393	1.09648	0.613959	1.57899	1.0445e-05	0.00527753	1	2
Maternal pre-pregnancy underweight vs. normal weight	cg12020476	1.84388	1.02097	2.66679	1.38106e-05	0.00527809	1	3
Maternal pre-pregnancy underweight vs. normal weight	cg00050590	1.07767	0.596701	1.55863	1.3817e-05	0.00527809	1	3
Maternal pre-pregnancy underweight vs. normal weight	cg20440414	1.08145	0.598735	1.56416	1.38497e-05	0.0052835	1	3
Maternal pre-pregnancy underweight vs. normal weight	cg26947572	1.14991	0.643735	1.65609	1.05055e-05	0.00529869	1	2
Maternal pre-pregnancy underweight vs. normal weight	cg26375147	0.60762	0.33634	0.878901	1.39141e-05	0.00530098	1	3
Maternal pre-pregnancy underweight vs. normal weight	cg10826045	0.538289	0.312606	0.763972	3.64658e-06	0.00530191	1	1
Maternal pre-pregnancy underweight vs. normal weight	cg18632843	1.86352	1.04311	2.68393	1.05329e-05	0.00530316	1	2
Maternal pre-pregnancy underweight vs. normal weight	cg08375775	1.31019	0.733286	1.88709	1.05678e-05	0.00531134	1	2
Maternal pre-pregnancy underweight vs. normal weight	cg15651918	1.13644	0.628918	1.64397	1.39909e-05	0.00532312	1	3
Maternal pre-pregnancy underweight vs. normal weight	cg13443733	2.35652	1.36811	3.34493	3.68037e-06	0.00532386	1	1
Maternal pre-pregnancy underweight vs. normal weight	cg05359285	1.94602	1.07673	2.81531	1.40582e-05	0.00532731	1	3
Maternal pre-pregnancy underweight vs. normal weight	cg09688486	1.20192	0.665003	1.73885	1.40689e-05	0.00532731	1	3
Maternal pre-pregnancy underweight vs. normal weight	cg20749283	2.73529	1.51331	3.95727	1.40866e-05	0.00532731	1	3
Maternal pre-pregnancy underweight vs. normal weight	cg07234880	1.0811	0.598103	1.5641	1.40971e-05	0.00532731	1	3
Maternal pre-pregnancy underweight vs. normal weight	cg08853419	1.12769	0.623871	1.63151	1.41013e-05	0.00532731	1	3
Maternal pre-pregnancy underweight vs. normal weight	cg21535000	1.42267	0.787031	2.05831	1.41141e-05	0.00532731	1	3
Maternal pre-pregnancy underweight vs. normal weight	cg22588307	1.16424	0.651396	1.67708	1.06519e-05	0.00534418	1	2
Maternal pre-pregnancy underweight vs. normal weight	cg17783641	1.24815	0.690339	1.80597	1.41872e-05	0.00534781	1	3
Maternal pre-pregnancy underweight vs. normal weight	cg05508447	1.06847	0.597606	1.53933	1.0746e-05	0.00538192	1	2
Maternal pre-pregnancy underweight vs. normal weight	cg16676492	1.05385	0.58261	1.52508	1.43394e-05	0.00539401	1	3
Maternal pre-pregnancy underweight vs. normal weight	cg05145534	1.92146	1.06224	2.78069	1.43476e-05	0.00539401	1	3
Maternal pre-pregnancy underweight vs. normal weight	cg16076651	1.09283	0.604004	1.58165	1.44284e-05	0.00541685	1	3
Maternal pre-pregnancy underweight vs. normal weight	cg03838635	1.9519	1.07876	2.82505	1.44464e-05	0.00541685	1	3
Maternal pre-pregnancy underweight vs. normal weight	cg06281795	2.92027	1.61384	4.2267	1.44697e-05	0.00541704	1	3
Maternal pre-pregnancy underweight vs. normal weight	cg19592336	3.40703	1.88276	4.93131	1.44849e-05	0.00541704	1	3
Maternal pre-pregnancy underweight vs. normal weight	cg26330326	2.33913	1.35523	3.32302	3.91557e-06	0.00542234	1	1
Maternal pre-pregnancy underweight vs. normal weight	cg11860954	2.32944	1.34965	3.30924	3.91341e-06	0.00542234	1	1
Maternal pre-pregnancy underweight vs. normal weight	cg24949795	1.61351	0.935228	2.29179	3.86534e-06	0.00542234	1	1
Maternal pre-pregnancy underweight vs. normal weight	cg05375728	1.08546	0.628867	1.54206	3.91969e-06	0.00542234	1	1
Maternal pre-pregnancy underweight vs. normal weight	cg09290497	0.997784	0.578544	1.41702	3.82412e-06	0.00542234	1	1
Maternal pre-pregnancy underweight vs. normal weight	cg01730274	0.980071	0.568176	1.39196	3.84391e-06	0.00542234	1	1
Maternal pre-pregnancy underweight vs. normal weight	cg01565965	0.953248	0.55289	1.35361	3.78906e-06	0.00542234	1	1
Maternal pre-pregnancy underweight vs. normal weight	cg01857342	0.946672	0.548501	1.34484	3.91056e-06	0.00542234	1	1
Maternal pre-pregnancy underweight vs. normal weight	cg16397884	-1.26861	-1.80174	-0.735468	3.8408e-06	0.00542234	1	1
Maternal pre-pregnancy underweight vs. normal weight	cg18250212	2.35253	1.36247	3.34259	3.96116e-06	0.00545324	1	1
Maternal pre-pregnancy underweight vs. normal weight	cg08312083	1.11299	0.622126	1.60385	1.09128e-05	0.00545588	1	2
Maternal pre-pregnancy underweight vs. normal weight	cg12653146	-5.93615	-8.55517	-3.31713	1.09951e-05	0.00546925	1	2
Maternal pre-pregnancy underweight vs. normal weight	cg21752167	1.1094	0.619936	1.59887	1.09952e-05	0.00546925	1	2
Maternal pre-pregnancy underweight vs. normal weight	cg26375147	0.616992	0.344774	0.889211	1.09972e-05	0.00546925	1	2
Maternal pre-pregnancy underweight vs. normal weight	cg08772163	2.35354	1.36191	3.34517	4.0625e-06	0.005477	1	1
Maternal pre-pregnancy underweight vs. normal weight	cg03290752	1.68289	0.973996	2.39178	4.04132e-06	0.005477	1	1
Maternal pre-pregnancy underweight vs. normal weight	cg27546065	1.02225	0.591482	1.45303	4.07452e-06	0.005477	1	1
Maternal pre-pregnancy underweight vs. normal weight	cg12624894	0.977126	0.565601	1.38865	4.02516e-06	0.005477	1	1
Maternal pre-pregnancy underweight vs. normal weight	cg07563873	0.944049	0.546474	1.34162	4.02109e-06	0.005477	1	1
Maternal pre-pregnancy underweight vs. normal weight	cg27123533	1.85675	1.03741	2.6761	1.10358e-05	0.0054789	1	2
Maternal pre-pregnancy underweight vs. normal weight	cg14162681	1.98207	1.1073	2.85684	1.10662e-05	0.00548444	1	2
Maternal pre-pregnancy underweight vs. normal weight	cg02853012	1.99667	1.11488	2.87846	1.12107e-05	0.00548922	1	2
Maternal pre-pregnancy underweight vs. normal weight	cg09700470	1.23007	0.686949	1.77318	1.11628e-05	0.00548922	1	2
Maternal pre-pregnancy underweight vs. normal weight	cg07287258	1.11823	0.62453	1.61194	1.11473e-05	0.00548922	1	2
Maternal pre-pregnancy underweight vs. normal weight	cg15622697	1.0945	0.611327	1.57768	1.11243e-05	0.00548922	1	2
Maternal pre-pregnancy underweight vs. normal weight	cg14870673	1.07098	0.598043	1.54392	1.11918e-05	0.00548922	1	2
Maternal pre-pregnancy underweight vs. normal weight	cg05930133	1.05553	0.589433	1.52162	1.11826e-05	0.00548922	1	2
Maternal pre-pregnancy underweight vs. normal weight	cg23080354	0.637356	0.355996	0.918716	1.11197e-05	0.00548922	1	2
Maternal pre-pregnancy underweight vs. normal weight	cg11339341	2.06634	1.1411	2.99158	1.47213e-05	0.00549825	1	3
Maternal pre-pregnancy underweight vs. normal weight	cg10200388	2.8967	1.59936	4.19404	1.47857e-05	0.00550613	1	3
Maternal pre-pregnancy underweight vs. normal weight	cg19731367	1.11438	0.615245	1.61351	1.4808e-05	0.00550613	1	3
Maternal pre-pregnancy underweight vs. normal weight	cg09344629	-2.87013	-4.15572	-1.58454	1.48194e-05	0.00550613	1	3
Maternal pre-pregnancy underweight vs. normal weight	cg03535361	1.05943	0.58489	1.53397	1.48197e-05	0.00550613	1	3
Maternal pre-pregnancy underweight vs. normal weight	cg14307892	1.26087	0.70387	1.81788	1.12763e-05	0.00551188	1	2
Maternal pre-pregnancy underweight vs. normal weight	cg05136452	1.16102	0.640906	1.68113	1.4857e-05	0.00551278	1	3
Maternal pre-pregnancy underweight vs. normal weight	cg25003472	1.24111	0.685068	1.79716	1.48843e-05	0.00551574	1	3
Maternal pre-pregnancy underweight vs. normal weight	cg17885031	1.05804	0.590584	1.5255	1.13039e-05	0.00551593	1	2
Maternal pre-pregnancy underweight vs. normal weight	cg23627444	2.07711	1.1463	3.00792	1.49528e-05	0.00553394	1	3
Maternal pre-pregnancy underweight vs. normal weight	cg14076660	2.03526	1.13541	2.93511	1.14655e-05	0.00558519	1	2
Maternal pre-pregnancy underweight vs. normal weight	cg15724937	1.45382	0.810978	2.09667	1.14881e-05	0.00558665	1	2
Maternal pre-pregnancy underweight vs. normal weight	cg14545970	1.10173	0.614528	1.58893	1.1509e-05	0.00558732	1	2
Maternal pre-pregnancy underweight vs. normal weight	cg18486030	1.68632	0.974864	2.39778	4.18205e-06	0.00559515	1	1
Maternal pre-pregnancy underweight vs. normal weight	cg03841667	1.27367	0.702491	1.84485	1.51621e-05	0.00559836	1	3
Maternal pre-pregnancy underweight vs. normal weight	cg04208499	1.21708	0.67127	1.76289	1.51662e-05	0.00559836	1	3
Maternal pre-pregnancy underweight vs. normal weight	cg02506053	1.94856	1.07463	2.82249	1.51949e-05	0.00560172	1	3
Maternal pre-pregnancy underweight vs. normal weight	cg10826045	0.584906	0.3225	0.847312	1.52782e-05	0.00562451	1	3
Maternal pre-pregnancy underweight vs. normal weight	cg20434926	1.10759	0.61064	1.60453	1.53082e-05	0.00562451	1	3
Maternal pre-pregnancy underweight vs. normal weight	cg25324601	1.0832	0.597182	1.56922	1.5316e-05	0.00562451	1	3
Maternal pre-pregnancy underweight vs. normal weight	cg15982991	1.08074	0.595752	1.56572	1.53602e-05	0.00563351	1	3
Maternal pre-pregnancy underweight vs. normal weight	cg06765552	1.9222	1.07157	2.77284	1.16724e-05	0.005657	1	2
Maternal pre-pregnancy underweight vs. normal weight	cg13942884	1.08686	0.598939	1.57478	1.54749e-05	0.00566827	1	3
Maternal pre-pregnancy underweight vs. normal weight	cg25828259	-3.19672	-4.63202	-1.76142	1.55163e-05	0.00567475	1	3
Maternal pre-pregnancy underweight vs. normal weight	cg21026257	1.83592	1.01156	2.66027	1.55324e-05	0.00567475	1	3
Maternal pre-pregnancy underweight vs. normal weight	cg11392389	1.13472	0.625104	1.64433	1.55957e-05	0.00569057	1	3
Maternal pre-pregnancy underweight vs. normal weight	cg07765813	1.09073	0.607848	1.57361	1.17677e-05	0.00569351	1	2
Maternal pre-pregnancy underweight vs. normal weight	cg09925855	2.34183	1.35267	3.331	4.28861e-06	0.00569869	1	1
Maternal pre-pregnancy underweight vs. normal weight	cg22263793	1.02395	0.591164	1.45674	4.34957e-06	0.00569869	1	1
Maternal pre-pregnancy underweight vs. normal weight	cg26479951	0.987007	0.569856	1.40416	4.34469e-06	0.00569869	1	1
Maternal pre-pregnancy underweight vs. normal weight	cg27142229	0.975754	0.563294	1.38821	4.35943e-06	0.00569869	1	1
Maternal pre-pregnancy underweight vs. normal weight	cg13097090	-5.93739	-8.4469	-3.42789	4.34881e-06	0.00569869	1	1
Maternal pre-pregnancy underweight vs. normal weight	cg27412987	1.14121	0.628588	1.65382	1.56493e-05	0.00570282	1	3
Maternal pre-pregnancy underweight vs. normal weight	cg22876643	1.17192	0.65299	1.69084	1.18134e-05	0.00570591	1	2
Maternal pre-pregnancy underweight vs. normal weight	cg24244752	1.83593	1.05956	2.61231	4.39738e-06	0.00570671	1	1
Maternal pre-pregnancy underweight vs. normal weight	cg17016394	0.996357	0.574983	1.41773	4.40562e-06	0.00570671	1	1
Maternal pre-pregnancy underweight vs. normal weight	cg13433937	1.95889	1.09138	2.8264	1.18424e-05	0.00571026	1	2
Maternal pre-pregnancy underweight vs. normal weight	cg03588376	1.65321	0.953834	2.35259	4.43443e-06	0.00571805	1	1
Maternal pre-pregnancy underweight vs. normal weight	cg24448859	1.23607	0.680694	1.79144	1.5728e-05	0.00572402	1	3
Maternal pre-pregnancy underweight vs. normal weight	cg11036893	-3.18872	-4.62153	-1.75591	1.57476e-05	0.00572402	1	3
Maternal pre-pregnancy underweight vs. normal weight	cg01188396	1.89405	1.05485	2.73325	1.19573e-05	0.00573203	1	2
Maternal pre-pregnancy underweight vs. normal weight	cg26924890	1.14122	0.635478	1.64696	1.20025e-05	0.00573203	1	2
Maternal pre-pregnancy underweight vs. normal weight	cg08852894	1.12966	0.629115	1.6302	1.19672e-05	0.00573203	1	2
Maternal pre-pregnancy underweight vs. normal weight	cg03378876	1.10633	0.616037	1.59662	1.20083e-05	0.00573203	1	2
Maternal pre-pregnancy underweight vs. normal weight	cg26802291	1.06979	0.595887	1.54369	1.19117e-05	0.00573203	1	2
Maternal pre-pregnancy underweight vs. normal weight	cg18537361	-3.63806	-5.25022	-2.0259	1.19908e-05	0.00573203	1	2
Maternal pre-pregnancy underweight vs. normal weight	cg05145534	1.93393	1.07676	2.79109	1.20385e-05	0.00573685	1	2
Maternal pre-pregnancy underweight vs. normal weight	cg03713379	3.11403	1.73355	4.49451	1.20834e-05	0.00573979	1	2
Maternal pre-pregnancy underweight vs. normal weight	cg08054513	1.10473	0.614991	1.59447	1.20849e-05	0.00573979	1	2
Maternal pre-pregnancy obese vs. normal weight	cg03270036	-9.38005	-12.6949	-6.06518	4.77315e-08	0.00574518	0.0136021	3
Maternal pre-pregnancy obese vs. normal weight	cg25312229	-4.66717	-6.33853	-2.99581	7.05407e-08	0.00574518	0.0201021	3
Maternal pre-pregnancy obese vs. normal weight	cg02758870	0.669915	0.427422	0.912409	9.6151e-08	0.00574518	0.0274003	3
Maternal pre-pregnancy obese vs. normal weight	cg09606766	2.2976	1.46073	3.13448	1.14749e-07	0.00574518	0.0327003	3
Maternal pre-pregnancy obese vs. normal weight	cg02020483	3.96923	2.52078	5.41769	1.20963e-07	0.00574518	0.0344711	3
Maternal pre-pregnancy underweight vs. normal weight	cg02482614	1.16035	0.638748	1.68194	1.5871e-05	0.00576153	1	3
Maternal pre-pregnancy underweight vs. normal weight	cg08436798	-3.49273	-5.06321	-1.92225	1.59549e-05	0.0057846	1	3
Maternal pre-pregnancy underweight vs. normal weight	cg14467181	2.7944	1.55466	4.03415	1.22688e-05	0.00578691	1	2
Maternal pre-pregnancy underweight vs. normal weight	cg03300177	2.7212	1.51385	3.92855	1.22846e-05	0.00578691	1	2
Maternal pre-pregnancy underweight vs. normal weight	cg13782781	1.94465	1.08189	2.80741	1.22724e-05	0.00578691	1	2
Maternal pre-pregnancy underweight vs. normal weight	cg19315202	1.21167	0.674103	1.74924	1.22718e-05	0.00578691	1	2
Maternal pre-pregnancy underweight vs. normal weight	cg26081974	-2.70032	-3.89841	-1.50223	1.22857e-05	0.00578691	1	2
Maternal pre-pregnancy underweight vs. normal weight	cg20434926	1.12237	0.624349	1.62039	1.23071e-05	0.00578744	1	2
Maternal pre-pregnancy underweight vs. normal weight	cg12470011	1.85431	1.03125	2.67736	1.23834e-05	0.0058137	1	2
Maternal pre-pregnancy underweight vs. normal weight	cg10115894	1.82975	1.0067	2.6528	1.60735e-05	0.00581603	1	3
Maternal pre-pregnancy underweight vs. normal weight	cg17910813	2.01855	1.11054	2.92655	1.60824e-05	0.00581603	1	3
Maternal pre-pregnancy underweight vs. normal weight	cg02912127	2.9888	1.71834	4.25927	4.91611e-06	0.00581675	1	1
Maternal pre-pregnancy underweight vs. normal weight	cg01759437	2.43724	1.40465	3.46983	4.57921e-06	0.00581675	1	1
Maternal pre-pregnancy underweight vs. normal weight	cg02565255	2.36714	1.36465	3.36964	4.54021e-06	0.00581675	1	1
Maternal pre-pregnancy underweight vs. normal weight	cg13782814	2.32349	1.33617	3.31081	4.87978e-06	0.00581675	1	1
Maternal pre-pregnancy underweight vs. normal weight	cg15314170	1.68469	0.969646	2.39974	4.76039e-06	0.00581675	1	1
Maternal pre-pregnancy underweight vs. normal weight	cg07139928	1.68263	0.968679	2.39659	4.7292e-06	0.00581675	1	1
Maternal pre-pregnancy underweight vs. normal weight	cg01873886	1.67358	0.962569	2.38459	4.8592e-06	0.00581675	1	1
Maternal pre-pregnancy underweight vs. normal weight	cg06047700	1.61267	0.928005	2.29733	4.78824e-06	0.00581675	1	1
Maternal pre-pregnancy underweight vs. normal weight	cg25149069	1.03046	0.592599	1.46831	4.87672e-06	0.00581675	1	1
Maternal pre-pregnancy underweight vs. normal weight	cg26634707	1.02474	0.589877	1.4596	4.7422e-06	0.00581675	1	1
Maternal pre-pregnancy underweight vs. normal weight	cg21637097	1.01846	0.585954	1.45097	4.81602e-06	0.00581675	1	1
Maternal pre-pregnancy underweight vs. normal weight	cg26102065	0.996409	0.57413	1.41869	4.60912e-06	0.00581675	1	1
Maternal pre-pregnancy underweight vs. normal weight	cg20315951	0.964044	0.554495	1.37359	4.85403e-06	0.00581675	1	1
Maternal pre-pregnancy underweight vs. normal weight	cg04884011	0.957607	0.551287	1.36393	4.72917e-06	0.00581675	1	1
Maternal pre-pregnancy underweight vs. normal weight	cg14258243	0.952353	0.547873	1.35683	4.82781e-06	0.00581675	1	1
Maternal pre-pregnancy underweight vs. normal weight	cg22173241	0.941928	0.542344	1.34151	4.70805e-06	0.00581675	1	1
Maternal pre-pregnancy underweight vs. normal weight	cg24805728	0.938886	0.54045	1.33732	4.74439e-06	0.00581675	1	1
Maternal pre-pregnancy underweight vs. normal weight	cg13537283	0.915371	0.527051	1.30369	4.70847e-06	0.00581675	1	1
Maternal pre-pregnancy underweight vs. normal weight	cg25012761	0.870918	0.501298	1.24054	4.75196e-06	0.00581675	1	1
Maternal pre-pregnancy underweight vs. normal weight	cg02778678	-3.1753	-4.52508	-1.82552	4.91921e-06	0.00581675	1	1
Maternal pre-pregnancy underweight vs. normal weight	cg01783070	0.912993	0.50227	1.32372	1.61065e-05	0.00581735	1	3
Maternal pre-pregnancy underweight vs. normal weight	cg05842348	2.16977	1.20636	3.13319	1.24679e-05	0.0058246	1	2
Maternal pre-pregnancy underweight vs. normal weight	cg06603997	1.97697	1.09923	2.8547	1.24487e-05	0.0058246	1	2
Maternal pre-pregnancy underweight vs. normal weight	cg02301319	-4.09258	-5.90973	-2.27544	1.24638e-05	0.0058246	1	2
Maternal pre-pregnancy underweight vs. normal weight	cg05993512	-3.76809	-5.46372	-2.07246	1.6198e-05	0.0058362	1	3
Maternal pre-pregnancy underweight vs. normal weight	cg00853296	1.10497	0.607706	1.60224	1.62182e-05	0.0058362	1	3
Maternal pre-pregnancy underweight vs. normal weight	cg05931606	1.08817	0.598461	1.57788	1.62201e-05	0.0058362	1	3
Maternal pre-pregnancy underweight vs. normal weight	cg21604320	2.35333	1.35147	3.3552	5.07879e-06	0.00583828	1	1
Maternal pre-pregnancy underweight vs. normal weight	cg27312388	2.32404	1.33462	3.31346	5.08083e-06	0.00583828	1	1
Maternal pre-pregnancy underweight vs. normal weight	cg05513806	2.18562	1.25526	3.11598	5.06622e-06	0.00583828	1	1
Maternal pre-pregnancy underweight vs. normal weight	cg20201954	1.57959	0.907604	2.25157	5.00114e-06	0.00583828	1	1
Maternal pre-pregnancy underweight vs. normal weight	cg27577527	0.962854	0.553022	1.37268	5.0582e-06	0.00583828	1	1
Maternal pre-pregnancy underweight vs. normal weight	cg19379175	0.924874	0.531169	1.31858	5.06901e-06	0.00583828	1	1
Maternal pre-pregnancy underweight vs. normal weight	cg02253230	0.923021	0.530455	1.31559	4.97336e-06	0.00583828	1	1
Maternal pre-pregnancy underweight vs. normal weight	cg19379175	1.05152	0.5845	1.51854	1.25353e-05	0.0058465	1	2
Maternal pre-pregnancy underweight vs. normal weight	cg07071580	1.08311	0.595554	1.57066	1.62975e-05	0.00584763	1	3
Maternal pre-pregnancy underweight vs. normal weight	cg02081019	1.17442	0.645731	1.70311	1.63169e-05	0.00584763	1	3
Maternal pre-pregnancy underweight vs. normal weight	cg23584743	1.06109	0.583399	1.53877	1.63282e-05	0.00584763	1	3
Maternal pre-pregnancy underweight vs. normal weight	cg21910545	1.10689	0.608574	1.60521	1.63339e-05	0.00584763	1	3
Maternal pre-pregnancy underweight vs. normal weight	cg08042316	1.06781	0.586971	1.54865	1.64092e-05	0.0058672	1	3
Maternal pre-pregnancy underweight vs. normal weight	cg24298103	0.974011	0.559161	1.38886	5.12885e-06	0.00586979	1	1
Maternal pre-pregnancy underweight vs. normal weight	cg22263793	1.15126	0.632755	1.66976	1.64628e-05	0.00587898	1	3
Maternal pre-pregnancy underweight vs. normal weight	cg06047473	1.06667	0.592722	1.54061	1.26376e-05	0.00588458	1	2
Maternal pre-pregnancy underweight vs. normal weight	cg15923342	1.0682	0.587013	1.5494	1.65239e-05	0.00589345	1	3
Maternal pre-pregnancy underweight vs. normal weight	cg06795634	-8.95303	-12.9869	-4.91914	1.65901e-05	0.00589489	1	3
Maternal pre-pregnancy underweight vs. normal weight	cg13519953	-3.13724	-4.5507	-1.72378	1.65759e-05	0.00589489	1	3
Maternal pre-pregnancy underweight vs. normal weight	cg00522555	-3.16835	-4.59588	-1.74082	1.65886e-05	0.00589489	1	3
Maternal pre-pregnancy underweight vs. normal weight	cg01656048	1.06738	0.592959	1.5418	1.27208e-05	0.00591363	1	2
Maternal pre-pregnancy underweight vs. normal weight	cg02172857	1.08981	0.605368	1.57425	1.27475e-05	0.00591641	1	2
Maternal pre-pregnancy underweight vs. normal weight	cg11338088	1.85786	1.03175	2.68396	1.28233e-05	0.00593229	1	2
Maternal pre-pregnancy underweight vs. normal weight	cg20823772	1.47664	0.820085	2.1332	1.28085e-05	0.00593229	1	2
Maternal pre-pregnancy underweight vs. normal weight	cg08068820	3.36673	1.931	4.80247	5.26602e-06	0.00595308	1	1
Maternal pre-pregnancy underweight vs. normal weight	cg27309677	1.58186	0.907169	2.25655	5.28453e-06	0.00595308	1	1
Maternal pre-pregnancy underweight vs. normal weight	cg21197375	1.01457	0.581838	1.44731	5.28518e-06	0.00595308	1	1
Maternal pre-pregnancy underweight vs. normal weight	cg06276084	-2.84578	-4.05932	-1.63223	5.26342e-06	0.00595308	1	1
Maternal pre-pregnancy underweight vs. normal weight	cg15121240	2.44504	1.40161	3.48847	5.34703e-06	0.00596482	1	1
Maternal pre-pregnancy underweight vs. normal weight	cg05635276	1.71054	0.98049	2.44059	5.3584e-06	0.00596482	1	1
Maternal pre-pregnancy underweight vs. normal weight	cg24291822	0.956135	0.548177	1.36409	5.32605e-06	0.00596482	1	1
Maternal pre-pregnancy underweight vs. normal weight	cg25789277	2.47363	1.37328	3.57398	1.29237e-05	0.00596901	1	2
Maternal pre-pregnancy underweight vs. normal weight	cg27338287	1.14382	0.628047	1.6596	1.68453e-05	0.00597813	1	3
Maternal pre-pregnancy underweight vs. normal weight	cg02858985	1.9128	1.06161	2.764	1.30186e-05	0.00598963	1	2
Maternal pre-pregnancy underweight vs. normal weight	cg07824265	1.88831	1.04798	2.72865	1.30314e-05	0.00598963	1	2
Maternal pre-pregnancy underweight vs. normal weight	cg15418581	1.07982	0.59933	1.5603	1.3003e-05	0.00598963	1	2
Maternal pre-pregnancy underweight vs. normal weight	cg01555791	0.704759	0.386899	1.02262	1.69148e-05	0.00599532	1	3
Maternal pre-pregnancy underweight vs. normal weight	cg14595911	1.69925	0.973472	2.42502	5.4444e-06	0.0060366	1	1
Maternal pre-pregnancy underweight vs. normal weight	cg13560136	1.66726	0.955017	2.3795	5.46524e-06	0.0060366	1	1
Maternal pre-pregnancy underweight vs. normal weight	cg19559621	1.61268	0.923606	2.30176	5.4907e-06	0.00604129	1	1
Maternal pre-pregnancy underweight vs. normal weight	cg08152926	1.09969	0.6297	1.56969	5.51812e-06	0.00604812	1	1
Maternal pre-pregnancy underweight vs. normal weight	cg05679093	2.06584	1.13362	2.99807	1.7085e-05	0.00604814	1	3
Maternal pre-pregnancy underweight vs. normal weight	cg23087239	-2.99421	-4.27413	-1.71429	5.53952e-06	0.00604831	1	1
Maternal pre-pregnancy underweight vs. normal weight	cg11081703	1.15362	0.639817	1.66743	1.32412e-05	0.00607626	1	2
Maternal pre-pregnancy underweight vs. normal weight	cg18476530	1.50869	0.836684	2.18069	1.32633e-05	0.00607662	1	2
Maternal pre-pregnancy underweight vs. normal weight	cg07649988	1.03655	0.568631	1.50448	1.72038e-05	0.00608264	1	3
Maternal pre-pregnancy underweight vs. normal weight	cg17198776	1.04435	0.579111	1.50959	1.32981e-05	0.00608279	1	2
Maternal pre-pregnancy underweight vs. normal weight	cg23209098	1.9214	1.05397	2.78883	1.72309e-05	0.00608466	1	3
Maternal pre-pregnancy underweight vs. normal weight	cg11536474	1.11288	0.61042	1.61534	1.72573e-05	0.00608644	1	3
Maternal pre-pregnancy underweight vs. normal weight	cg01949902	1.59675	0.913849	2.27965	5.59953e-06	0.00609049	1	1
Maternal pre-pregnancy underweight vs. normal weight	cg11391334	1.64621	0.941876	2.35054	5.64659e-06	0.00609515	1	1
Maternal pre-pregnancy underweight vs. normal weight	cg25361117	0.980995	0.561322	1.40067	5.63331e-06	0.00609515	1	1
Maternal pre-pregnancy underweight vs. normal weight	cg06952751	1.1738	0.643607	1.704	1.74005e-05	0.00612935	1	3
Maternal pre-pregnancy underweight vs. normal weight	cg10573553	-3.55314	-5.15827	-1.94801	1.7443e-05	0.00613675	1	3
Maternal pre-pregnancy underweight vs. normal weight	cg26767085	-3.1805	-4.6174	-1.7436	1.74688e-05	0.00613826	1	3
Maternal pre-pregnancy underweight vs. normal weight	cg10957733	2.52801	1.38568	3.67034	1.7531e-05	0.00615252	1	3
Maternal pre-pregnancy underweight vs. normal weight	cg07321681	1.94537	1.0781	2.81264	1.34913e-05	0.00616126	1	2
Maternal pre-pregnancy underweight vs. normal weight	cg13442432	1.0541	0.577703	1.53049	1.75876e-05	0.00616331	1	3
Maternal pre-pregnancy underweight vs. normal weight	cg26161795	1.14946	0.629938	1.66897	1.7605e-05	0.00616331	1	3
Maternal pre-pregnancy underweight vs. normal weight	cg26912412	2.30601	1.31866	3.29336	5.73432e-06	0.00616649	1	1
Maternal pre-pregnancy underweight vs. normal weight	cg05679093	2.0777	1.15127	3.00414	1.35388e-05	0.00616864	1	2
Maternal pre-pregnancy underweight vs. normal weight	cg23524294	2.02205	1.12039	2.92371	1.35507e-05	0.00616864	1	2
Maternal pre-pregnancy underweight vs. normal weight	cg26364182	1.12168	0.621402	1.62195	1.36061e-05	0.006184	1	2
Maternal pre-pregnancy underweight vs. normal weight	cg04136018	1.10189	0.610387	1.5934	1.36351e-05	0.0061873	1	2
Maternal pre-pregnancy underweight vs. normal weight	cg17215215	1.24668	0.683055	1.8103	1.77019e-05	0.00618961	1	3
Maternal pre-pregnancy underweight vs. normal weight	cg10503334	2.73433	1.51448	3.95418	1.36768e-05	0.00619121	1	2
Maternal pre-pregnancy underweight vs. normal weight	cg03994318	0.543421	0.300978	0.785864	1.36872e-05	0.00619121	1	2
Maternal pre-pregnancy underweight vs. normal weight	cg10133929	0.706019	0.390924	1.02111	1.37806e-05	0.00622357	1	2
Maternal pre-pregnancy underweight vs. normal weight	cg10830145	2.71218	1.50153	3.92284	1.38277e-05	0.00622466	1	2
Maternal pre-pregnancy underweight vs. normal weight	cg02716123	1.2525	0.693323	1.81167	1.38704e-05	0.00622466	1	2
Maternal pre-pregnancy underweight vs. normal weight	cg19603847	1.13151	0.626354	1.63667	1.38689e-05	0.00622466	1	2
Maternal pre-pregnancy underweight vs. normal weight	cg26851496	1.09674	0.607164	1.58631	1.38356e-05	0.00622466	1	2
Maternal pre-pregnancy underweight vs. normal weight	cg03191889	1.60133	0.91511	2.28755	5.83915e-06	0.00623218	1	1
Maternal pre-pregnancy underweight vs. normal weight	cg25587181	0.522606	0.298665	0.746547	5.83258e-06	0.00623218	1	1
Maternal pre-pregnancy underweight vs. normal weight	cg17170741	1.15511	0.639185	1.67103	1.39899e-05	0.00626845	1	2
Maternal pre-pregnancy underweight vs. normal weight	cg03209812	2.70119	1.49447	3.90792	1.40463e-05	0.00628382	1	2
Maternal pre-pregnancy underweight vs. normal weight	cg21472700	1.07458	0.613796	1.53537	5.91805e-06	0.00629283	1	1
Maternal pre-pregnancy underweight vs. normal weight	cg19692318	1.95262	1.07999	2.82526	1.41474e-05	0.0062995	1	2
Maternal pre-pregnancy underweight vs. normal weight	cg14168530	1.10454	0.610931	1.59814	1.41389e-05	0.0062995	1	2
Maternal pre-pregnancy underweight vs. normal weight	cg13645282	1.10179	0.609396	1.59418	1.41476e-05	0.0062995	1	2
Maternal pre-pregnancy underweight vs. normal weight	cg22263793	1.15198	0.637098	1.66686	1.41784e-05	0.00630334	1	2
Maternal pre-pregnancy underweight vs. normal weight	cg12608682	1.36385	0.746457	1.98125	1.81411e-05	0.00633541	1	3
Maternal pre-pregnancy underweight vs. normal weight	cg09175843	1.11918	0.612483	1.62588	1.81827e-05	0.0063422	1	3
Maternal pre-pregnancy underweight vs. normal weight	cg10395222	1.06489	0.582635	1.54715	1.82827e-05	0.00636775	1	3
Maternal pre-pregnancy underweight vs. normal weight	cg04804377	2.73819	1.49803	3.97835	1.83138e-05	0.00636775	1	3
Maternal pre-pregnancy underweight vs. normal weight	cg24547755	1.05418	0.576716	1.53164	1.8323e-05	0.00636775	1	3
Maternal pre-pregnancy underweight vs. normal weight	cg27546065	1.14628	0.626928	1.66563	1.84386e-05	0.0064001	1	3
Maternal pre-pregnancy underweight vs. normal weight	cg06113354	2.10297	1.16219	3.04374	1.44282e-05	0.00640443	1	2
Maternal pre-pregnancy underweight vs. normal weight	cg16573663	0.998744	0.57004	1.42745	6.04678e-06	0.00640581	1	1
Maternal pre-pregnancy underweight vs. normal weight	cg19127884	1.00184	0.571688	1.43198	6.08133e-06	0.00641855	1	1
Maternal pre-pregnancy underweight vs. normal weight	cg06831919	1.11308	0.615028	1.61113	1.44881e-05	0.00642099	1	2
Maternal pre-pregnancy underweight vs. normal weight	cg25012761	0.944522	0.516439	1.3726	1.85559e-05	0.00643298	1	3
Maternal pre-pregnancy underweight vs. normal weight	cg26393294	2.76491	1.52751	4.0023	1.45407e-05	0.00643429	1	2
Maternal pre-pregnancy underweight vs. normal weight	cg18347040	1.12182	0.613341	1.6303	1.85834e-05	0.00643468	1	3
Maternal pre-pregnancy underweight vs. normal weight	cg05627078	1.06452	0.581952	1.54709	1.86287e-05	0.00644253	1	3
Maternal pre-pregnancy underweight vs. normal weight	cg12046602	4.39617	2.40307	6.38928	1.86693e-05	0.00644877	1	3
Maternal pre-pregnancy underweight vs. normal weight	cg26767085	-3.17859	-4.60144	-1.75575	1.46022e-05	0.0064515	1	2
Maternal pre-pregnancy underweight vs. normal weight	cg19829847	4.43183	2.5279	6.33576	6.15426e-06	0.00645312	1	1
Maternal pre-pregnancy underweight vs. normal weight	cg03535361	0.919623	0.524535	1.31471	6.15937e-06	0.00645312	1	1
Maternal pre-pregnancy underweight vs. normal weight	cg14880228	0.949648	0.541472	1.35782	6.21917e-06	0.00646962	1	1
Maternal pre-pregnancy underweight vs. normal weight	cg21549333	0.93863	0.535165	1.3421	6.2273e-06	0.00646962	1	1
Maternal pre-pregnancy underweight vs. normal weight	cg27162881	0.922569	0.525959	1.31918	6.24323e-06	0.00646962	1	1
Maternal pre-pregnancy underweight vs. normal weight	cg03841667	1.169	0.666349	1.67165	6.26921e-06	0.00647301	1	1
Maternal pre-pregnancy underweight vs. normal weight	cg22148297	2.85273	1.57537	4.13009	1.46873e-05	0.00647873	1	2
Maternal pre-pregnancy underweight vs. normal weight	cg13914083	1.09564	0.60501	1.58627	1.47093e-05	0.00647873	1	2
Maternal pre-pregnancy underweight vs. normal weight	cg12275723	1.13154	0.618343	1.64473	1.87969e-05	0.00648497	1	3
Maternal pre-pregnancy underweight vs. normal weight	cg05004431	1.99263	1.08881	2.89645	1.8833e-05	0.00648556	1	3
Maternal pre-pregnancy underweight vs. normal weight	cg07317551	1.31153	0.716624	1.90644	1.88441e-05	0.00648556	1	3
Maternal pre-pregnancy underweight vs. normal weight	cg23160717	1.97434	1.0897	2.85898	1.48798e-05	0.0064936	1	2
Maternal pre-pregnancy underweight vs. normal weight	cg01646019	1.14662	0.632999	1.66024	1.47989e-05	0.0064936	1	2
Maternal pre-pregnancy underweight vs. normal weight	cg19799760	1.10724	0.611224	1.60325	1.48182e-05	0.0064936	1	2
Maternal pre-pregnancy underweight vs. normal weight	cg18249625	1.08913	0.601261	1.577	1.47991e-05	0.0064936	1	2
Maternal pre-pregnancy underweight vs. normal weight	cg15407505	1.08477	0.598728	1.57082	1.48738e-05	0.0064936	1	2
Maternal pre-pregnancy underweight vs. normal weight	cg07831731	-3.82129	-5.53323	-2.10935	1.48347e-05	0.0064936	1	2
Maternal pre-pregnancy underweight vs. normal weight	cg24298103	1.10432	0.603338	1.60531	1.88923e-05	0.00649431	1	3
Maternal pre-pregnancy underweight vs. normal weight	cg18554811	1.13102	0.617833	1.64421	1.89554e-05	0.00650815	1	3
Maternal pre-pregnancy underweight vs. normal weight	cg14425609	0.798114	0.435938	1.16029	1.89955e-05	0.00651405	1	3
Maternal pre-pregnancy underweight vs. normal weight	cg11851456	3.61353	1.97362	5.25344	1.90242e-05	0.00651607	1	3
Maternal pre-pregnancy underweight vs. normal weight	cg12187586	1.13791	0.62791	1.64791	1.4957e-05	0.00651731	1	2
Maternal pre-pregnancy underweight vs. normal weight	cg12401731	2.03291	1.12163	2.9442	1.50056e-05	0.00652853	1	2
Maternal pre-pregnancy underweight vs. normal weight	cg06765552	1.88321	1.02834	2.73807	1.9117e-05	0.00653798	1	3
Maternal pre-pregnancy underweight vs. normal weight	cg25053232	1.11493	0.608791	1.62107	1.91341e-05	0.00653798	1	3
Maternal pre-pregnancy underweight vs. normal weight	cg26256999	0.921407	0.524879	1.31793	6.38258e-06	0.00654265	1	1
Maternal pre-pregnancy underweight vs. normal weight	cg02370232	-1.68121	-2.40466	-0.957769	6.37014e-06	0.00654265	1	1
Maternal pre-pregnancy underweight vs. normal weight	cg18732527	1.08472	0.592192	1.57725	1.92113e-05	0.00654894	1	3
Maternal pre-pregnancy underweight vs. normal weight	cg07909359	1.11124	0.60667	1.61582	1.92121e-05	0.00654894	1	3
Maternal pre-pregnancy underweight vs. normal weight	cg19025031	2.79965	1.52822	4.07108	1.92723e-05	0.0065616	1	3
Maternal pre-pregnancy underweight vs. normal weight	cg14348658	1.06892	0.589514	1.54832	1.51536e-05	0.00657281	1	2
Maternal pre-pregnancy underweight vs. normal weight	cg09922770	1.04813	0.578051	1.5182	1.51518e-05	0.00657281	1	2
Maternal pre-pregnancy underweight vs. normal weight	cg14192160	2.73081	1.50592	3.9557	1.51868e-05	0.00657724	1	2
Maternal pre-pregnancy underweight vs. normal weight	cg07590215	1.18923	0.64899	1.72946	1.93822e-05	0.00659115	1	3
Maternal pre-pregnancy underweight vs. normal weight	cg25126678	1.16964	0.644897	1.69438	1.52465e-05	0.00659304	1	2
Maternal pre-pregnancy underweight vs. normal weight	cg07089235	1.87139	1.02111	2.72167	1.94484e-05	0.00660579	1	3
Maternal pre-pregnancy underweight vs. normal weight	cg08132177	1.89766	1.03534	2.75997	1.94907e-05	0.00661227	1	3
Maternal pre-pregnancy underweight vs. normal weight	cg23490166	1.06006	0.584361	1.53575	1.5318e-05	0.00661392	1	2
Maternal pre-pregnancy underweight vs. normal weight	cg00139807	1.66475	0.947691	2.38182	6.50197e-06	0.00662107	1	1
Maternal pre-pregnancy underweight vs. normal weight	cg12275723	1.02319	0.582459	1.46393	6.50555e-06	0.00662107	1	1
Maternal pre-pregnancy underweight vs. normal weight	cg07759727	2.8631	1.57768	4.14851	1.54586e-05	0.00664885	1	2
Maternal pre-pregnancy underweight vs. normal weight	cg07571509	2.36984	1.30601	3.43367	1.54228e-05	0.00664885	1	2
Maternal pre-pregnancy underweight vs. normal weight	cg24954670	1.9079	1.05115	2.76466	1.55238e-05	0.00664885	1	2
Maternal pre-pregnancy underweight vs. normal weight	cg08020574	1.13898	0.627562	1.6504	1.54947e-05	0.00664885	1	2
Maternal pre-pregnancy underweight vs. normal weight	cg14189621	1.11806	0.615961	1.62016	1.55388e-05	0.00664885	1	2
Maternal pre-pregnancy underweight vs. normal weight	cg26378593	1.06351	0.585951	1.54107	1.55117e-05	0.00664885	1	2
Maternal pre-pregnancy underweight vs. normal weight	cg08017498	1.07824	0.588095	1.56839	1.96273e-05	0.00665069	1	3
Maternal pre-pregnancy underweight vs. normal weight	cg07603330	1.07306	0.585199	1.56092	1.96796e-05	0.00665527	1	3
Maternal pre-pregnancy underweight vs. normal weight	cg27187669	-3.1617	-4.59918	-1.72422	1.96875e-05	0.00665527	1	3
Maternal pre-pregnancy underweight vs. normal weight	cg15815767	1.58705	0.903136	2.27096	6.5659e-06	0.00665871	1	1
Maternal pre-pregnancy underweight vs. normal weight	cg24001477	1.04732	0.571101	1.52355	1.97292e-05	0.00666144	1	3
Maternal pre-pregnancy underweight vs. normal weight	cg20898829	1.09575	0.603569	1.58792	1.55993e-05	0.00666469	1	2
Maternal pre-pregnancy underweight vs. normal weight	cg09770905	1.02535	0.564696	1.48601	1.56629e-05	0.00667186	1	2
Maternal pre-pregnancy underweight vs. normal weight	cg12842420	-2.94309	-4.26528	-1.6209	1.56533e-05	0.00667186	1	2
Maternal pre-pregnancy underweight vs. normal weight	cg13060851	1.65815	0.943319	2.37299	6.61988e-06	0.00667616	1	1
Maternal pre-pregnancy underweight vs. normal weight	cg13539115	1.0046	0.571483	1.43772	6.62996e-06	0.00667616	1	1
Maternal pre-pregnancy underweight vs. normal weight	cg27461733	0.998112	0.567597	1.42863	6.69284e-06	0.00669218	1	1
Maternal pre-pregnancy underweight vs. normal weight	cg02301319	-3.58174	-5.12649	-2.03698	6.67889e-06	0.00669218	1	1
Maternal pre-pregnancy underweight vs. normal weight	cg17772490	1.07896	0.58812	1.56981	1.99065e-05	0.00671337	1	3
Maternal pre-pregnancy underweight vs. normal weight	cg04607323	-2.49016	-3.60936	-1.37097	1.57847e-05	0.00671372	1	2
Maternal pre-pregnancy underweight vs. normal weight	cg21981500	1.61135	0.91609	2.30661	6.74069e-06	0.00671646	1	1
Maternal pre-pregnancy underweight vs. normal weight	cg04284661	2.0453	1.11459	2.97601	2.00125e-05	0.00674115	1	3
Maternal pre-pregnancy underweight vs. normal weight	cg11155414	2.02304	1.10236	2.94371	2.005e-05	0.00674491	1	3
Maternal pre-pregnancy underweight vs. normal weight	cg27565555	1.07907	0.587922	1.57023	2.01035e-05	0.00674491	1	3
Maternal pre-pregnancy underweight vs. normal weight	cg23080354	0.623253	0.339572	0.906933	2.0104e-05	0.00674491	1	3
Maternal pre-pregnancy underweight vs. normal weight	cg08243434	-4.86109	-7.07375	-2.64842	2.01184e-05	0.00674491	1	3
Maternal pre-pregnancy underweight vs. normal weight	cg05359285	1.91638	1.05466	2.77809	1.59288e-05	0.0067649	1	2
Maternal pre-pregnancy underweight vs. normal weight	cg10540759	1.05646	0.581341	1.53157	1.59729e-05	0.00677357	1	2
Maternal pre-pregnancy underweight vs. normal weight	cg24001477	0.916961	0.521008	1.31291	6.84975e-06	0.00677774	1	1
Maternal pre-pregnancy underweight vs. normal weight	cg16824584	0.790584	0.449205	1.13196	6.84829e-06	0.00677774	1	1
Maternal pre-pregnancy underweight vs. normal weight	cg19592336	3.35242	1.84416	4.86069	1.60946e-05	0.0067971	1	2
Maternal pre-pregnancy underweight vs. normal weight	cg15936439	1.13781	0.625897	1.64972	1.61e-05	0.0067971	1	2
Maternal pre-pregnancy underweight vs. normal weight	cg05695311	1.04383	0.574264	1.51339	1.60571e-05	0.0067971	1	2
Maternal pre-pregnancy underweight vs. normal weight	cg13483474	2.29306	1.30236	3.28375	6.92664e-06	0.00680654	1	1
Maternal pre-pregnancy underweight vs. normal weight	cg07258916	0.908067	0.515777	1.30036	6.91465e-06	0.00680654	1	1
Maternal pre-pregnancy underweight vs. normal weight	cg23079217	2.97749	1.62144	4.33353	2.03305e-05	0.00680803	1	3
Maternal pre-pregnancy underweight vs. normal weight	cg12093371	2.0648	1.12434	3.00525	2.03612e-05	0.00681029	1	3
Maternal pre-pregnancy underweight vs. normal weight	cg17100761	1.69977	0.965184	2.43436	6.9687e-06	0.00682434	1	1
Maternal pre-pregnancy underweight vs. normal weight	cg24442454	1.84352	1.00367	2.68336	2.04421e-05	0.00682919	1	3
Maternal pre-pregnancy underweight vs. normal weight	cg19498237	1.17615	0.640285	1.71201	2.0477e-05	0.00682919	1	3
Maternal pre-pregnancy underweight vs. normal weight	cg20839041	1.09215	0.594541	1.58976	2.04896e-05	0.00682919	1	3
Maternal pre-pregnancy underweight vs. normal weight	cg00356511	0.914745	0.519339	1.31015	6.99879e-06	0.00683034	1	1
Maternal pre-pregnancy underweight vs. normal weight	cg16834708	2.43026	1.37881	3.48171	7.13191e-06	0.00683328	1	1
Maternal pre-pregnancy underweight vs. normal weight	cg06910299	1.68992	0.958527	2.42132	7.18249e-06	0.00683328	1	1
Maternal pre-pregnancy underweight vs. normal weight	cg23272193	1.59292	0.904058	2.28178	7.0645e-06	0.00683328	1	1
Maternal pre-pregnancy underweight vs. normal weight	cg00783945	1.02114	0.579526	1.46276	7.07117e-06	0.00683328	1	1
Maternal pre-pregnancy underweight vs. normal weight	cg03762702	0.943725	0.535307	1.35214	7.17345e-06	0.00683328	1	1
Maternal pre-pregnancy underweight vs. normal weight	cg18233416	0.936355	0.531213	1.3415	7.14196e-06	0.00683328	1	1
Maternal pre-pregnancy underweight vs. normal weight	cg08004919	0.924001	0.52413	1.32387	7.16965e-06	0.00683328	1	1
Maternal pre-pregnancy underweight vs. normal weight	cg17555714	0.749117	0.424876	1.07336	7.19363e-06	0.00683328	1	1
Maternal pre-pregnancy underweight vs. normal weight	cg22278400	1.15069	0.632725	1.66866	1.6254e-05	0.00684237	1	2
Maternal pre-pregnancy underweight vs. normal weight	cg06080402	1.07757	0.592503	1.56264	1.62644e-05	0.00684237	1	2
Maternal pre-pregnancy underweight vs. normal weight	cg16699849	1.03811	0.570785	1.50544	1.62792e-05	0.00684237	1	2
Maternal pre-pregnancy underweight vs. normal weight	cg26411280	2.29068	1.29895	3.2824	7.23152e-06	0.00684645	1	1
Maternal pre-pregnancy underweight vs. normal weight	cg13441730	1.95901	1.11052	2.80751	7.29487e-06	0.00688355	1	1
Maternal pre-pregnancy underweight vs. normal weight	cg15932013	1.2128	0.659902	1.76569	2.07106e-05	0.00689329	1	3
Maternal pre-pregnancy underweight vs. normal weight	cg24640272	1.08663	0.591224	1.58203	2.07303e-05	0.00689329	1	3
Maternal pre-pregnancy underweight vs. normal weight	cg10073129	2.33903	1.32511	3.35295	7.41979e-06	0.00690353	1	1
Maternal pre-pregnancy underweight vs. normal weight	cg15827387	1.65093	0.934932	2.36693	7.49594e-06	0.00690353	1	1
Maternal pre-pregnancy underweight vs. normal weight	cg08162337	1.5979	0.904891	2.29091	7.49791e-06	0.00690353	1	1
Maternal pre-pregnancy underweight vs. normal weight	cg11706467	1.01033	0.572271	1.4484	7.45655e-06	0.00690353	1	1
Maternal pre-pregnancy underweight vs. normal weight	cg24615831	0.968182	0.54825	1.38811	7.50984e-06	0.00690353	1	1
Maternal pre-pregnancy underweight vs. normal weight	cg07083896	0.950684	0.538587	1.36278	7.4182e-06	0.00690353	1	1
Maternal pre-pregnancy underweight vs. normal weight	cg22183053	0.941733	0.533432	1.35003	7.44941e-06	0.00690353	1	1
Maternal pre-pregnancy underweight vs. normal weight	cg07649988	0.902261	0.511071	1.29345	7.45044e-06	0.00690353	1	1
Maternal pre-pregnancy underweight vs. normal weight	cg12372788	1.07913	0.593062	1.5652	1.64566e-05	0.00690674	1	2
Maternal pre-pregnancy underweight vs. normal weight	cg12080391	1.161	0.631595	1.69041	2.08023e-05	0.00690916	1	3
Maternal pre-pregnancy underweight vs. normal weight	cg12989085	-1.83161	-2.66692	-0.996295	2.08548e-05	0.00691633	1	3
Maternal pre-pregnancy underweight vs. normal weight	cg12588256	1.92203	1.04542	2.79863	2.08793e-05	0.00691633	1	3
Maternal pre-pregnancy underweight vs. normal weight	cg00215551	2.00879	1.09258	2.92501	2.08967e-05	0.00691633	1	3
Maternal pre-pregnancy underweight vs. normal weight	cg15760104	1.16968	0.636131	1.70324	2.09383e-05	0.0069185	1	3
Maternal pre-pregnancy underweight vs. normal weight	cg04887328	1.17448	0.638719	1.71024	2.09518e-05	0.0069185	1	3
Maternal pre-pregnancy underweight vs. normal weight	cg04564920	1.15192	0.6264	1.67744	2.09893e-05	0.00692288	1	3
Maternal pre-pregnancy underweight vs. normal weight	cg17553389	1.0656	0.579394	1.5518	2.10422e-05	0.0069323	1	3
Maternal pre-pregnancy underweight vs. normal weight	cg21878393	-3.48769	-5.05917	-1.91622	1.65625e-05	0.00694096	1	2
Maternal pre-pregnancy underweight vs. normal weight	cg18271025	0.971084	0.549688	1.39248	7.58573e-06	0.00695087	1	1
Maternal pre-pregnancy underweight vs. normal weight	cg09793121	3.04886	1.72559	4.37213	7.6135e-06	0.00695395	1	1
Maternal pre-pregnancy underweight vs. normal weight	cg16567175	1.6654	0.905303	2.4255	2.11568e-05	0.006962	1	3
Maternal pre-pregnancy underweight vs. normal weight	cg09986774	2.05277	1.11564	2.98991	2.12571e-05	0.00697951	1	3
Maternal pre-pregnancy underweight vs. normal weight	cg00588720	1.07873	0.586263	1.57119	2.1259e-05	0.00697951	1	3
Maternal pre-pregnancy underweight vs. normal weight	cg06829538	1.6953	0.95914	2.43147	7.69181e-06	0.00698552	1	1
Maternal pre-pregnancy underweight vs. normal weight	cg21130374	1.54911	0.876404	2.22181	7.69708e-06	0.00698552	1	1
Maternal pre-pregnancy underweight vs. normal weight	cg25390658	2.00174	1.09941	2.90408	1.67019e-05	0.00698911	1	2
Maternal pre-pregnancy underweight vs. normal weight	cg21475544	1.93623	1.06315	2.80932	1.6804e-05	0.00701121	1	2
Maternal pre-pregnancy underweight vs. normal weight	cg22023952	1.10536	0.606955	1.60376	1.67886e-05	0.00701121	1	2
Maternal pre-pregnancy underweight vs. normal weight	cg11096629	1.17454	0.638141	1.71093	2.14016e-05	0.00701823	1	3
Maternal pre-pregnancy underweight vs. normal weight	cg20863409	1.68464	0.952795	2.41649	7.7596e-06	0.0070199	1	1
Maternal pre-pregnancy underweight vs. normal weight	cg23980314	-2.71732	-3.95843	-1.47621	2.14487e-05	0.00702559	1	3
Maternal pre-pregnancy underweight vs. normal weight	cg02801583	1.18332	0.642804	1.72384	2.14816e-05	0.00702829	1	3
Maternal pre-pregnancy underweight vs. normal weight	cg17412405	1.21052	0.657494	1.76355	2.1544e-05	0.00704064	1	3
Maternal pre-pregnancy underweight vs. normal weight	cg17910813	1.7385	0.983007	2.494	7.81311e-06	0.00704595	1	1
Maternal pre-pregnancy underweight vs. normal weight	cg04392971	1.08466	0.589009	1.58031	2.16438e-05	0.00706514	1	3
Maternal pre-pregnancy underweight vs. normal weight	cg19672685	-10.1931	-14.8518	-5.53431	2.17204e-05	0.00707176	1	3
Maternal pre-pregnancy underweight vs. normal weight	cg10632215	-4.07488	-5.93723	-2.21253	2.17033e-05	0.00707176	1	3
Maternal pre-pregnancy underweight vs. normal weight	cg25179830	1.06304	0.577157	1.54893	2.17385e-05	0.00707176	1	3
Maternal pre-pregnancy underweight vs. normal weight	cg09569050	1.90324	1.04451	2.76198	1.70013e-05	0.00708316	1	2
Maternal pre-pregnancy underweight vs. normal weight	cg01163790	1.08427	0.595007	1.57353	1.70304e-05	0.00708494	1	2
Maternal pre-pregnancy underweight vs. normal weight	cg16477886	1.64797	0.931145	2.36479	7.96431e-06	0.00711965	1	1
Maternal pre-pregnancy underweight vs. normal weight	cg13914083	0.959941	0.542436	1.37745	7.9472e-06	0.00711965	1	1
Maternal pre-pregnancy underweight vs. normal weight	cg17772490	0.941616	0.532025	1.35121	7.9698e-06	0.00711965	1	1
Maternal pre-pregnancy underweight vs. normal weight	cg17100761	1.9224	1.05463	2.79018	1.71481e-05	0.00712351	1	2
Maternal pre-pregnancy underweight vs. normal weight	cg01631375	1.07845	0.591585	1.56531	1.71831e-05	0.00712766	1	2
Maternal pre-pregnancy underweight vs. normal weight	cg03838635	1.91484	1.05017	2.77952	1.72657e-05	0.00715152	1	2
Maternal pre-pregnancy underweight vs. normal weight	cg26986558	1.62563	0.918124	2.33313	8.05691e-06	0.00717498	1	1
Maternal pre-pregnancy underweight vs. normal weight	cg11036893	-3.14176	-4.56093	-1.72258	1.73766e-05	0.00718701	1	2
Maternal pre-pregnancy underweight vs. normal weight	cg03225210	2.70883	1.48484	3.93281	1.74766e-05	0.00721055	1	2
Maternal pre-pregnancy underweight vs. normal weight	cg18338495	1.10614	0.60628	1.606	1.75094e-05	0.00721055	1	2
Maternal pre-pregnancy underweight vs. normal weight	cg14425609	0.801101	0.439097	1.16311	1.75005e-05	0.00721055	1	2
Maternal pre-pregnancy underweight vs. normal weight	cg23031518	1.10472	0.6054	1.60404	1.75777e-05	0.00722821	1	2
Maternal pre-pregnancy underweight vs. normal weight	cg07234880	1.05984	0.580759	1.53893	1.76112e-05	0.00723155	1	2
Maternal pre-pregnancy underweight vs. normal weight	cg11369906	1.66068	0.937522	2.38384	8.14873e-06	0.00723414	1	1
Maternal pre-pregnancy underweight vs. normal weight	cg03562044	0.51315	0.278279	0.748021	2.23044e-05	0.00724757	1	3
Maternal pre-pregnancy underweight vs. normal weight	cg19706602	1.25671	0.681442	1.83198	2.23528e-05	0.00725196	1	3
Maternal pre-pregnancy underweight vs. normal weight	cg26502194	-4.53485	-6.61091	-2.4588	2.23902e-05	0.00725196	1	3
Maternal pre-pregnancy underweight vs. normal weight	cg27590748	1.03459	0.560952	1.50823	2.23942e-05	0.00725196	1	3
Maternal pre-pregnancy underweight vs. normal weight	cg24044501	1.1976	0.675804	1.71939	8.24149e-06	0.00727119	1	1
Maternal pre-pregnancy underweight vs. normal weight	cg14168530	0.958698	0.541045	1.37635	8.2205e-06	0.00727119	1	1
Maternal pre-pregnancy underweight vs. normal weight	cg15880762	2.0524	1.12426	2.98053	1.775e-05	0.00727804	1	2
Maternal pre-pregnancy underweight vs. normal weight	cg24255928	1.13048	0.619094	1.64187	1.78564e-05	0.0073039	1	2
Maternal pre-pregnancy underweight vs. normal weight	cg01916743	-3.38276	-4.91303	-1.85249	1.78643e-05	0.0073039	1	2
Maternal pre-pregnancy underweight vs. normal weight	cg00734760	1.03112	0.581631	1.48062	8.32887e-06	0.00731274	1	1
Maternal pre-pregnancy underweight vs. normal weight	cg24984653	0.953151	0.537621	1.36868	8.33991e-06	0.00731274	1	1
Maternal pre-pregnancy underweight vs. normal weight	cg04735442	1.88884	1.0341	2.74358	1.79765e-05	0.00733927	1	2
Maternal pre-pregnancy underweight vs. normal weight	cg18140558	1.80837	0.989916	2.62683	1.80302e-05	0.00735064	1	2
Maternal pre-pregnancy underweight vs. normal weight	cg09367046	1.24591	0.675025	1.8168	2.27642e-05	0.00736342	1	3
Maternal pre-pregnancy underweight vs. normal weight	cg09135056	1.05259	0.576094	1.52908	1.81017e-05	0.00736927	1	2
Maternal pre-pregnancy underweight vs. normal weight	cg19692165	1.27253	0.717434	1.82762	8.44189e-06	0.00737946	1	1
Maternal pre-pregnancy underweight vs. normal weight	cg25160726	2.77146	1.51659	4.02632	1.81732e-05	0.0073816	1	2
Maternal pre-pregnancy underweight vs. normal weight	cg19599862	1.97753	1.08211	2.87294	1.81838e-05	0.0073816	1	2
Maternal pre-pregnancy underweight vs. normal weight	cg06521774	1.11969	0.606534	1.63285	2.28519e-05	0.0073834	1	3
Maternal pre-pregnancy underweight vs. normal weight	cg15104158	1.12583	0.615921	1.63574	1.82758e-05	0.00739241	1	2
Maternal pre-pregnancy underweight vs. normal weight	cg22041081	1.09059	0.596567	1.58462	1.83296e-05	0.00739241	1	2
Maternal pre-pregnancy underweight vs. normal weight	cg19336577	1.07983	0.590647	1.56901	1.83527e-05	0.00739241	1	2
Maternal pre-pregnancy underweight vs. normal weight	cg02720131	1.05655	0.577952	1.53514	1.83234e-05	0.00739241	1	2
Maternal pre-pregnancy underweight vs. normal weight	cg10395222	1.05515	0.577128	1.53317	1.83661e-05	0.00739241	1	2
Maternal pre-pregnancy underweight vs. normal weight	cg03562044	0.518806	0.283792	0.753819	1.83314e-05	0.00739241	1	2
Maternal pre-pregnancy underweight vs. normal weight	cg22013210	0.959327	0.540737	1.37792	8.49107e-06	0.00739975	1	1
Maternal pre-pregnancy underweight vs. normal weight	cg17880703	0.801052	0.433851	1.16825	2.29399e-05	0.00740342	1	3
Maternal pre-pregnancy underweight vs. normal weight	cg00176888	2.27229	1.28046	3.26411	8.55033e-06	0.0074061	1	1
Maternal pre-pregnancy underweight vs. normal weight	cg10832495	0.917888	0.517258	1.31852	8.54379e-06	0.0074061	1	1
Maternal pre-pregnancy underweight vs. normal weight	cg19731367	1.09367	0.598101	1.58924	1.84352e-05	0.00740974	1	2
Maternal pre-pregnancy underweight vs. normal weight	cg20936013	1.1607	0.634592	1.6868	1.85435e-05	0.00744278	1	2
Maternal pre-pregnancy underweight vs. normal weight	cg05661139	1.85875	1.00635	2.71114	2.31151e-05	0.00744749	1	3
Maternal pre-pregnancy underweight vs. normal weight	cg27431596	1.45222	0.786226	2.1182	2.31287e-05	0.00744749	1	3
Maternal pre-pregnancy underweight vs. normal weight	cg10503334	2.31075	1.30154	3.31995	8.65403e-06	0.00745478	1	1
Maternal pre-pregnancy underweight vs. normal weight	cg13682019	1.56439	0.881133	2.24765	8.65886e-06	0.00745478	1	1
Maternal pre-pregnancy underweight vs. normal weight	cg15440370	1.09482	0.592634	1.597	2.32115e-05	0.00745563	1	3
Maternal pre-pregnancy underweight vs. normal weight	cg27558283	1.07876	0.583944	1.57358	2.32116e-05	0.00745563	1	3
Maternal pre-pregnancy underweight vs. normal weight	cg15988010	1.06285	0.575309	1.5504	2.32325e-05	0.00745563	1	3
Maternal pre-pregnancy underweight vs. normal weight	cg14529102	-2.66004	-3.88049	-1.4396	2.33204e-05	0.00747324	1	3
Maternal pre-pregnancy underweight vs. normal weight	cg01571625	2.45059	1.32614	3.57504	2.33595e-05	0.00747324	1	3
Maternal pre-pregnancy underweight vs. normal weight	cg14367020	1.88903	1.02224	2.75583	2.3366e-05	0.00747324	1	3
Maternal pre-pregnancy underweight vs. normal weight	cg24488772	-4.00021	-5.83593	-2.1645	2.34118e-05	0.0074795	1	3
Maternal pre-pregnancy underweight vs. normal weight	cg21546996	2.37365	1.33662	3.41069	8.71503e-06	0.00748054	1	1
Maternal pre-pregnancy underweight vs. normal weight	cg16716345	1.0404	0.562897	1.51789	2.34625e-05	0.0074873	1	3
Maternal pre-pregnancy underweight vs. normal weight	cg09604352	1.19366	0.645779	1.74154	2.34939e-05	0.00748893	1	3
Maternal pre-pregnancy underweight vs. normal weight	cg05658887	4.43353	2.42292	6.44415	1.87264e-05	0.00749833	1	2
Maternal pre-pregnancy underweight vs. normal weight	cg18500360	2.27461	1.2429	3.30632	1.87847e-05	0.00749833	1	2
Maternal pre-pregnancy underweight vs. normal weight	cg11339341	2.03936	1.11428	2.96444	1.88135e-05	0.00749833	1	2
Maternal pre-pregnancy underweight vs. normal weight	cg27546065	1.13292	0.619039	1.6468	1.87944e-05	0.00749833	1	2
Maternal pre-pregnancy underweight vs. normal weight	cg04880732	1.13137	0.618209	1.64453	1.87845e-05	0.00749833	1	2
Maternal pre-pregnancy underweight vs. normal weight	cg06795634	-8.81896	-12.8206	-4.81729	1.89272e-05	0.00753315	1	2
Maternal pre-pregnancy underweight vs. normal weight	cg22467470	-2.7088	-3.89308	-1.52452	8.83839e-06	0.00756364	1	1
Maternal pre-pregnancy underweight vs. normal weight	cg16559695	1.0834	0.585767	1.58103	2.38095e-05	0.00757271	1	3
Maternal pre-pregnancy underweight vs. normal weight	cg06214241	1.96278	1.06123	2.86434	2.38099e-05	0.00757271	1	3
Maternal pre-pregnancy underweight vs. normal weight	cg18051914	2.43093	1.36768	3.49417	8.91436e-06	0.00757569	1	1
Maternal pre-pregnancy underweight vs. normal weight	cg21237313	0.985834	0.554731	1.41694	8.87963e-06	0.00757569	1	1
Maternal pre-pregnancy underweight vs. normal weight	cg24486960	0.930423	0.523433	1.33741	8.93222e-06	0.00757569	1	1
Maternal pre-pregnancy underweight vs. normal weight	cg24448859	1.21294	0.662307	1.76357	1.90909e-05	0.00758769	1	2
Maternal pre-pregnancy underweight vs. normal weight	cg15591198	1.20143	0.65595	1.7469	1.91377e-05	0.0075957	1	2
Maternal pre-pregnancy underweight vs. normal weight	cg07877852	1.0705	0.578679	1.56232	2.3911e-05	0.00759639	1	3
Maternal pre-pregnancy underweight vs. normal weight	cg00376544	0.985501	0.537939	1.43306	1.92354e-05	0.00762385	1	2
Maternal pre-pregnancy obese vs. normal weight	cg06372962	2.45065	1.54695	3.35434	1.61136e-07	0.0076532	0.0459192	2
Maternal pre-pregnancy obese vs. normal weight	cg09606766	2.26821	1.43566	3.10077	1.41685e-07	0.0076532	0.0403763	2
Maternal pre-pregnancy underweight vs. normal weight	cg02439789	8.99447	5.05272	12.9362	9.2763e-06	0.00766278	1	1
Maternal pre-pregnancy underweight vs. normal weight	cg04176437	2.24821	1.26256	3.23387	9.35194e-06	0.00766278	1	1
Maternal pre-pregnancy underweight vs. normal weight	cg07423198	1.66941	0.938208	2.40062	9.17409e-06	0.00766278	1	1
Maternal pre-pregnancy underweight vs. normal weight	cg15465092	1.57801	0.88634	2.26967	9.30875e-06	0.00766278	1	1
Maternal pre-pregnancy underweight vs. normal weight	cg25688113	1.55759	0.875374	2.23981	9.17199e-06	0.00766278	1	1
Maternal pre-pregnancy underweight vs. normal weight	cg07287258	0.949157	0.533403	1.36491	9.18415e-06	0.00766278	1	1
Maternal pre-pregnancy underweight vs. normal weight	cg18249625	0.938718	0.527281	1.35015	9.30018e-06	0.00766278	1	1
Maternal pre-pregnancy underweight vs. normal weight	cg23937586	0.938664	0.527667	1.34966	9.11149e-06	0.00766278	1	1
Maternal pre-pregnancy underweight vs. normal weight	cg24182603	0.934778	0.525132	1.34442	9.27047e-06	0.00766278	1	1
Maternal pre-pregnancy underweight vs. normal weight	cg10835172	0.929165	0.521903	1.33643	9.30589e-06	0.00766278	1	1
Maternal pre-pregnancy underweight vs. normal weight	cg17885031	0.894692	0.502967	1.28642	9.10261e-06	0.00766278	1	1
Maternal pre-pregnancy underweight vs. normal weight	cg27393146	-3.02762	-4.35502	-1.70022	9.35758e-06	0.00766278	1	1
Maternal pre-pregnancy underweight vs. normal weight	cg21670752	1.0401	0.561954	1.51825	2.41842e-05	0.00767333	1	3
Maternal pre-pregnancy underweight vs. normal weight	cg11498607	1.04872	0.566584	1.53085	2.4207e-05	0.00767333	1	3
Maternal pre-pregnancy underweight vs. normal weight	cg04117688	-3.00256	-4.36676	-1.63836	1.93939e-05	0.00767601	1	2
Maternal pre-pregnancy underweight vs. normal weight	cg10651583	3.36415	1.81717	4.91112	2.4309e-05	0.0076947	1	3
Maternal pre-pregnancy underweight vs. normal weight	cg07204747	1.83926	0.993416	2.68511	2.43494e-05	0.0076947	1	3
Maternal pre-pregnancy underweight vs. normal weight	cg20822858	2.32784	1.25729	3.39839	2.43554e-05	0.0076947	1	3
Maternal pre-pregnancy underweight vs. normal weight	cg13454331	1.75144	0.983105	2.51978	9.46979e-06	0.00773245	1	1
Maternal pre-pregnancy underweight vs. normal weight	cg18853935	1.10047	0.600123	1.60082	1.96539e-05	0.0077681	1	2
Maternal pre-pregnancy underweight vs. normal weight	cg00929392	1.12875	0.615493	1.64201	1.96908e-05	0.00777191	1	2
Maternal pre-pregnancy underweight vs. normal weight	cg22805152	1.90697	1.0397	2.77425	1.97557e-05	0.00778677	1	2
Maternal pre-pregnancy underweight vs. normal weight	cg15481161	2.44298	1.37051	3.51546	9.60756e-06	0.00782253	1	1
Maternal pre-pregnancy underweight vs. normal weight	cg18396137	2.17214	1.17212	3.17216	2.48416e-05	0.00783961	1	3
Maternal pre-pregnancy underweight vs. normal weight	cg21026257	1.80027	0.981133	2.61941	1.99329e-05	0.00784243	1	2
Maternal pre-pregnancy underweight vs. normal weight	cg20286203	1.21523	0.662261	1.7682	1.9952e-05	0.00784243	1	2
Maternal pre-pregnancy underweight vs. normal weight	cg02791753	2.85125	1.55365	4.14885	2.00079e-05	0.00784503	1	2
Maternal pre-pregnancy underweight vs. normal weight	cg26502194	-4.52341	-6.58205	-2.46478	2.00137e-05	0.00784503	1	2
Maternal pre-pregnancy underweight vs. normal weight	cg03574651	1.09853	0.616121	1.58094	9.66864e-06	0.00784936	1	1
Maternal pre-pregnancy underweight vs. normal weight	cg09761352	0.903875	0.506892	1.30086	9.6956e-06	0.00784936	1	1
Maternal pre-pregnancy underweight vs. normal weight	cg22259630	1.04968	0.566357	1.533	2.49043e-05	0.00785068	1	3
Maternal pre-pregnancy underweight vs. normal weight	cg03535361	1.03342	0.563041	1.50381	2.00651e-05	0.00785439	1	2
[truncated: 2,591 more rows]

## Sheet: Childhood
Exposure	CpG site	Coefficient (percentage methylation per unit exposure)	Lower 95% CI	Upper 95% CI	Unadjusted P-value	FDR-adjusted P-value	Bonferroni-adjusted P-value	Model
Maternal pre-pregnancy BMI	cg12280050	0.244198	0.165605	0.32279	1.9418e-09	0.000555216	0.000555216	2
Maternal pre-pregnancy BMI	cg12280050	0.243595	0.164739	0.322452	2.40303e-09	0.000687095	0.000687095	3
Maternal pre-pregnancy BMI	cg12280050	0.188126	0.124528	0.251723	9.76453e-09	0.00279196	0.00279196	1
GWG in early pregnancy	cg08970446	-3.38168	-4.59518	-2.16819	6.90063e-08	0.0112494	0.0197309	3
GWG in early pregnancy	cg00379713	1.35594	0.867174	1.8447	7.86867e-08	0.0112494	0.0224988	3
GWG in early pregnancy	cg08970446	-3.44865	-4.67449	-2.22281	5.19269e-08	0.0148474	0.0148474	2
Maternal pre-pregnancy underweight vs. normal weight	cg21988041	2.02074	1.30207	2.73942	5.25249e-08	0.0150184	0.0150184	1
Maternal pre-pregnancy BMI	cg06577045	0.058909	0.0371619	0.0806561	1.51689e-07	0.0216861	0.0433722	2
Maternal pre-pregnancy obese vs. normal weight	cg12280050	4.11793	2.63366	5.6022	8.30588e-08	0.0237489	0.0237489	2
Maternal pre-pregnancy BMI	cg06577045	0.0588149	0.0369919	0.0806379	1.75194e-07	0.0250465	0.050093	3
Maternal pre-pregnancy underweight vs. normal weight	cg16615451	1.21727	0.764139	1.6704	1.93776e-07	0.0277031	0.0554062	1
Maternal pre-pregnancy underweight vs. normal weight	cg01213557	-5.3899	-7.35625	-3.42354	1.18665e-07	0.0298854	0.0339297	3
Maternal pre-pregnancy underweight vs. normal weight	cg16615451	1.34592	0.844748	1.84709	2.0904e-07	0.0298854	0.0597707	3
Maternal pre-pregnancy underweight vs. normal weight	cg01213557	-5.23941	-7.22388	-3.25494	3.28161e-07	0.0312769	0.0938307	2
Maternal pre-pregnancy underweight vs. normal weight	cg14290855	-4.723	-6.49545	-2.95054	2.56883e-07	0.0312769	0.0734502	2
Maternal pre-pregnancy underweight vs. normal weight	cg16615451	1.34782	0.850112	1.84554	1.65613e-07	0.0312769	0.0473536	2
Maternal pre-pregnancy obese vs. normal weight	cg03520448	-3.44346	-4.7305	-2.15642	2.28882e-07	0.0327221	0.0654441	2
Maternal pre-pregnancy underweight vs. normal weight	cg21868995	0.449594	0.276533	0.622655	4.99077e-07	0.0356752	0.142701	2
Maternal pre-pregnancy obese vs. normal weight	cg01084386	0.55643	0.346083	0.766778	2.91915e-07	0.0417334	0.0834669	1
Maternal pre-pregnancy obese vs. normal weight	cg12280050	3.17273	1.98654	4.35891	2.16642e-07	0.0417334	0.0619442	1
Maternal pre-pregnancy underweight vs. normal weight	cg06475514	-7.548	-10.5024	-4.59357	7.21543e-07	0.047177	0.20631	1
Maternal pre-pregnancy underweight vs. normal weight	cg01213557	-4.38069	-6.09405	-2.66732	7.07794e-07	0.047177	0.202379	1
Maternal pre-pregnancy underweight vs. normal weight	cg10887547	1.96919	1.19425	2.74414	8.24977e-07	0.047177	0.235885	1
Maternal pre-pregnancy underweight vs. normal weight	cg14290855	-3.77939	-5.29609	-2.26269	1.32696e-06	0.047427	0.379416	1
Maternal pre-pregnancy underweight vs. normal weight	cg14177925	3.74006	2.24584	5.23428	1.19211e-06	0.047427	0.34086	1
Maternal pre-pregnancy underweight vs. normal weight	cg19803052	4.03846	2.42759	5.64934	1.14728e-06	0.047427	0.328041	1
Maternal pre-pregnancy obese vs. normal weight	cg12280050	4.04319	2.54896	5.53741	1.68924e-07	0.0483003	0.0483003	3
GWG in late pregnancy	cg16945809	-0.211575	-0.293476	-0.129673	5.11246e-07	0.0487266	0.14618	1
GWG in late pregnancy	cg22884792	-0.133045	-0.184451	-0.0816393	4.87079e-07	0.0487266	0.13927	1
GWG in late pregnancy	cg09191232	0.431751	0.269344	0.594158	2.39409e-07	0.0487266	0.068454	1

## Sheet: Adolescence
Exposure	CpG site	Coefficient (percentage methylation per unit exposure)	Lower 95% CI	Upper 95% CI	Unadjusted P-value	FDR-adjusted P-value	Bonferroni-adjusted P-value	Model
Maternal pre-pregnancy obese vs. normal weight	cg06040980	1.01689	0.737338	1.29644	2.645e-12	7.5556e-07	7.5556e-07	1
Maternal pre-pregnancy obese vs. normal weight	cg06040980	0.99081	0.69018	1.29144	2.31696e-10	6.61853e-05	6.61853e-05	3
Maternal pre-pregnancy obese vs. normal weight	cg06040980	0.975876	0.676464	1.27529	3.5584e-10	0.000101648	0.000101648	2
Maternal pre-pregnancy obese vs. normal weight	cg26924496	1.65799	1.13211	2.18386	1.24696e-09	0.0001781	0.000356201	2
Maternal pre-pregnancy obese vs. normal weight	cg26924496	1.59959	1.0724	2.12678	4.86889e-09	0.000695414	0.00139083	3
Maternal pre-pregnancy underweight vs. normal weight	cg26905327	6.79466	4.50106	9.08826	1.08305e-08	0.00102191	0.0030938	2
Maternal pre-pregnancy underweight vs. normal weight	cg07578070	1.3725	0.902788	1.84221	1.68691e-08	0.00102191	0.00481875	2
Maternal pre-pregnancy underweight vs. normal weight	cg06040980	0.942806	0.620373	1.26524	1.6498e-08	0.00102191	0.00471274	2
Maternal pre-pregnancy underweight vs. normal weight	cg16705464	0.368854	0.242388	0.495321	1.7887e-08	0.00102191	0.00510953	2
Maternal pre-pregnancy underweight vs. normal weight	cg03775459	-5.72357	-7.62584	-3.82131	6.47482e-09	0.00102191	0.00184957	2
Maternal pre-pregnancy underweight vs. normal weight	cg03775459	-5.61419	-7.49284	-3.73553	8.17429e-09	0.0012696	0.00233504	3
Maternal pre-pregnancy underweight vs. normal weight	cg16705464	0.368283	0.242385	0.49418	1.63669e-08	0.0012696	0.00467529	3
Maternal pre-pregnancy underweight vs. normal weight	cg26905327	6.72595	4.42269	9.0292	1.72974e-08	0.0012696	0.00494111	3
Maternal pre-pregnancy underweight vs. normal weight	cg07578070	1.37255	0.902124	1.84298	1.7778e-08	0.0012696	0.00507839	3
Maternal pre-pregnancy underweight vs. normal weight	cg06040980	0.932104	0.609818	1.25439	2.34371e-08	0.00133899	0.00669495	3
Maternal pre-pregnancy underweight vs. normal weight	cg03775459	-4.94201	-6.60318	-3.28085	8.6866e-09	0.00204508	0.00248138	1
Maternal pre-pregnancy underweight vs. normal weight	cg26905327	5.73118	3.77512	7.68725	1.43185e-08	0.00204508	0.00409016	1
Maternal pre-pregnancy underweight vs. normal weight	cg16705464	0.325991	0.212079	0.439902	3.01231e-08	0.00286828	0.00860484	1
Maternal pre-pregnancy underweight vs. normal weight	cg05718485	-4.38992	-5.95605	-2.82379	6.05883e-08	0.00288457	0.0173074	3
Maternal pre-pregnancy underweight vs. normal weight	cg06040980	0.789034	0.506289	1.07178	6.44355e-08	0.0038432	0.0184064	1
Maternal pre-pregnancy underweight vs. normal weight	cg25701114	3.44549	2.19403	4.69694	9.54984e-08	0.0038432	0.0272797	1
Maternal pre-pregnancy underweight vs. normal weight	cg15851799	-5.25185	-7.16054	-3.34316	9.71454e-08	0.0038432	0.0277502	1
Maternal pre-pregnancy underweight vs. normal weight	cg03229626	-4.57134	-6.2337	-2.90899	9.88047e-08	0.0038432	0.0282241	1
Maternal pre-pregnancy underweight vs. normal weight	cg25670330	1.12169	0.712571	1.53081	1.07631e-07	0.0038432	0.0307456	1
Maternal pre-pregnancy underweight vs. normal weight	cg24446610	-6.68914	-9.16307	-4.21521	1.59266e-07	0.00468173	0.0454953	1
Maternal pre-pregnancy underweight vs. normal weight	cg24785532	3.04623	1.91693	4.17554	1.70125e-07	0.00468173	0.0485971	1
Maternal pre-pregnancy underweight vs. normal weight	cg05638699	0.735494	0.462257	1.00873	1.80283e-07	0.00468173	0.051499	1
Maternal pre-pregnancy underweight vs. normal weight	cg05638699	0.798419	0.506807	1.09003	1.19333e-07	0.00472786	0.0340883	3
Maternal pre-pregnancy underweight vs. normal weight	cg24785532	3.55207	2.24992	4.85423	1.32407e-07	0.00472786	0.0378229	3
Maternal pre-pregnancy underweight vs. normal weight	cg24785532	3.57339	2.26837	4.8784	1.18536e-07	0.0048372	0.0338604	2
Maternal pre-pregnancy underweight vs. normal weight	cg05718485	-4.38365	-5.97651	-2.79078	1.02712e-07	0.0048372	0.0293403	2
Maternal pre-pregnancy underweight vs. normal weight	cg07578070	1.13067	0.707179	1.55417	2.25515e-07	0.00536832	0.0644198	1
Maternal pre-pregnancy underweight vs. normal weight	cg24446610	-7.43157	-10.193	-4.67011	1.92629e-07	0.00611397	0.0550257	3
Maternal pre-pregnancy underweight vs. normal weight	cg27553162	1.81606	1.13056	2.50157	2.9417e-07	0.00633155	0.0840314	3
Maternal pre-pregnancy underweight vs. normal weight	cg02604524	0.755516	0.46997	1.04106	3.04306e-07	0.00633155	0.0869268	3
Maternal pre-pregnancy underweight vs. normal weight	cg25701114	3.80198	2.36289	5.24106	3.16507e-07	0.00633155	0.0904122	3
Maternal pre-pregnancy underweight vs. normal weight	cg20584918	2.20451	1.36946	3.03955	3.22735e-07	0.00633155	0.0921913	3
Maternal pre-pregnancy underweight vs. normal weight	cg19502867	4.01791	2.49561	5.5402	3.24701e-07	0.00633155	0.0927529	3
Maternal pre-pregnancy underweight vs. normal weight	cg27659974	2.82609	1.75074	3.90144	3.63542e-07	0.00633155	0.103848	3
Maternal pre-pregnancy underweight vs. normal weight	cg12211962	2.8237	1.74867	3.89873	3.68777e-07	0.00633155	0.105343	3
Maternal pre-pregnancy underweight vs. normal weight	cg20560075	5.48915	3.39762	7.58069	3.76804e-07	0.00633155	0.107636	3
Maternal pre-pregnancy underweight vs. normal weight	cg24446610	-7.42017	-10.1729	-4.66742	1.83524e-07	0.00655311	0.0524249	2
Maternal pre-pregnancy underweight vs. normal weight	cg04098585	1.3272	0.821684	1.83272	3.53317e-07	0.00757522	0.100927	1
Maternal pre-pregnancy underweight vs. normal weight	cg15119377	2.03292	1.25714	2.8087	3.71261e-07	0.00757522	0.106053	1
Maternal pre-pregnancy underweight vs. normal weight	cg20560075	5.46401	3.37996	7.54807	3.85441e-07	0.00786332	0.110104	2
Maternal pre-pregnancy underweight vs. normal weight	cg19502867	3.96735	2.43403	5.50068	5.41723e-07	0.00786332	0.154746	2
Maternal pre-pregnancy underweight vs. normal weight	cg25701114	3.82244	2.37657	5.26831	3.09841e-07	0.00786332	0.0885078	2
Maternal pre-pregnancy underweight vs. normal weight	cg19082003	3.6594	2.24104	5.07775	5.82513e-07	0.00786332	0.166398	2
Maternal pre-pregnancy underweight vs. normal weight	cg27659974	2.85503	1.77077	3.93929	3.44282e-07	0.00786332	0.0983461	2
Maternal pre-pregnancy underweight vs. normal weight	cg12211962	2.84226	1.76753	3.91699	3.06972e-07	0.00786332	0.0876885	2
Maternal pre-pregnancy underweight vs. normal weight	cg21273703	2.59338	1.59253	3.59423	5.21983e-07	0.00786332	0.149108	2
Maternal pre-pregnancy underweight vs. normal weight	cg05264145	2.40625	1.47626	3.33624	5.41839e-07	0.00786332	0.15478	2
Maternal pre-pregnancy underweight vs. normal weight	cg15119377	2.29267	1.40268	3.18266	6.05599e-07	0.00786332	0.172993	2
Maternal pre-pregnancy underweight vs. normal weight	cg20584918	2.22359	1.38753	3.05965	2.64094e-07	0.00786332	0.0754401	2
Maternal pre-pregnancy underweight vs. normal weight	cg27553162	1.78648	1.09621	2.47675	5.38095e-07	0.00786332	0.15371	2
Maternal pre-pregnancy underweight vs. normal weight	cg04098585	1.50286	0.921301	2.08441	5.59144e-07	0.00786332	0.159723	2
Maternal pre-pregnancy underweight vs. normal weight	cg26465120	1.21898	0.749809	1.68815	4.87322e-07	0.00786332	0.139206	2
Maternal pre-pregnancy underweight vs. normal weight	cg02604524	0.743168	0.457517	1.02882	4.70705e-07	0.00786332	0.13446	2
Maternal pre-pregnancy underweight vs. normal weight	cg26683316	2.96921	1.80575	4.13267	7.65578e-07	0.00813259	0.218692	2
Maternal pre-pregnancy underweight vs. normal weight	cg05638699	0.78422	0.477894	1.09055	7.07963e-07	0.00813259	0.202234	2
Maternal pre-pregnancy underweight vs. normal weight	cg20439473	-3.85906	-5.36221	-2.35592	6.59658e-07	0.00813259	0.188435	2
Maternal pre-pregnancy underweight vs. normal weight	cg19577984	-4.03793	-5.62042	-2.45544	7.68687e-07	0.00813259	0.21958	2
Maternal pre-pregnancy underweight vs. normal weight	cg27650699	-4.39513	-6.11686	-2.6734	7.60489e-07	0.00813259	0.217238	2
Maternal pre-pregnancy underweight vs. normal weight	cg26465120	1.21688	0.746068	1.6877	5.58647e-07	0.00852195	0.159581	3
Maternal pre-pregnancy underweight vs. normal weight	cg20439473	-3.81648	-5.29819	-2.33476	6.09708e-07	0.00852195	0.174167	3
Maternal pre-pregnancy underweight vs. normal weight	cg21273703	2.57533	1.57427	3.57639	6.28507e-07	0.00852195	0.179537	3
Maternal pre-pregnancy underweight vs. normal weight	cg15119377	2.30208	1.40693	3.19723	6.33982e-07	0.00852195	0.181101	3
Maternal pre-pregnancy underweight vs. normal weight	cg05264145	2.38839	1.4584	3.31839	6.56324e-07	0.00852195	0.187483	3
Maternal pre-pregnancy underweight vs. normal weight	cg05141289	-5.70573	-7.94999	-3.46146	8.41093e-07	0.00858083	0.240263	2
Maternal pre-pregnancy underweight vs. normal weight	cg04098585	1.48113	0.900568	2.06169	7.7444e-07	0.00961841	0.221223	3
Maternal pre-pregnancy underweight vs. normal weight	cg19082003	3.62052	2.19881	5.04222	8.09798e-07	0.00963849	0.231324	3
Maternal pre-pregnancy underweight vs. normal weight	cg08405219	3.24029	1.95583	4.52474	1.0171e-06	0.00968465	0.29054	2
Maternal pre-pregnancy underweight vs. normal weight	cg11542281	2.68135	1.61851	3.74419	1.0158e-06	0.00968465	0.29017	2
Maternal pre-pregnancy underweight vs. normal weight	cg27650699	-4.38293	-6.11128	-2.65458	8.98181e-07	0.00978586	0.256571	3
Maternal pre-pregnancy underweight vs. normal weight	cg19577984	-4.01903	-5.60522	-2.43284	9.16961e-07	0.00978586	0.261935	3
Maternal pre-pregnancy underweight vs. normal weight	cg04490108	0.950419	0.574775	1.32606	9.49931e-07	0.00978586	0.271353	3
Maternal pre-pregnancy underweight vs. normal weight	cg26683316	2.94543	1.78081	4.11005	9.5921e-07	0.00978586	0.274004	3
Maternal pre-pregnancy underweight vs. normal weight	cg05949352	3.25375	1.95684	4.55067	1.16178e-06	0.00991927	0.33187	2
Maternal pre-pregnancy underweight vs. normal weight	cg09250581	2.96058	1.77974	4.14143	1.18063e-06	0.00991927	0.337255	2
Maternal pre-pregnancy underweight vs. normal weight	cg16116066	2.89637	1.74116	4.05157	1.17998e-06	0.00991927	0.337067	2
Maternal pre-pregnancy underweight vs. normal weight	cg17864516	2.69965	1.62433	3.77497	1.14291e-06	0.00991927	0.326478	2
Maternal pre-pregnancy underweight vs. normal weight	cg20439473	-3.42703	-4.75352	-2.10053	5.36435e-07	0.0102157	0.153236	1
Maternal pre-pregnancy underweight vs. normal weight	cg15450295	3.0027	1.80151	4.2039	1.26716e-06	0.0103421	0.361972	2
Maternal pre-pregnancy underweight vs. normal weight	cg07667367	2.93438	1.75234	4.11641	1.49418e-06	0.0110118	0.426822	2
Maternal pre-pregnancy underweight vs. normal weight	cg13667676	1.12695	0.672868	1.58103	1.50342e-06	0.0110118	0.42946	2
Maternal pre-pregnancy underweight vs. normal weight	cg10731192	0.656275	0.391952	0.920599	1.48882e-06	0.0110118	0.425291	2
Maternal pre-pregnancy underweight vs. normal weight	cg16296438	-4.01716	-5.63526	-2.39907	1.49167e-06	0.0110118	0.426103	2
GWG in late pregnancy	cg15377111	3.57989	2.31882	4.84095	3.90912e-08	0.0111666	0.0111666	3
Maternal pre-pregnancy underweight vs. normal weight	cg01077609	3.18108	1.89636	4.4658	1.58753e-06	0.0113372	0.453489	2
Maternal pre-pregnancy underweight vs. normal weight	cg10731192	0.648493	0.389915	0.90707	1.17565e-06	0.0115804	0.335833	3
Maternal pre-pregnancy underweight vs. normal weight	cg08405219	3.21421	1.92968	4.49873	1.24111e-06	0.0115851	0.354532	3
Maternal pre-pregnancy underweight vs. normal weight	cg05141289	-5.61573	-7.8612	-3.37025	1.25724e-06	0.0115851	0.359138	3
Maternal pre-pregnancy underweight vs. normal weight	cg11542281	2.64397	1.58284	3.7051	1.37328e-06	0.0116274	0.392287	3
Maternal pre-pregnancy underweight vs. normal weight	cg15450295	2.99459	1.79162	4.19756	1.40402e-06	0.0116274	0.401067	3
Maternal pre-pregnancy underweight vs. normal weight	cg09250581	2.93804	1.75732	4.11876	1.41729e-06	0.0116274	0.404857	3
Maternal pre-pregnancy underweight vs. normal weight	cg17864516	2.67422	1.59929	3.74916	1.42465e-06	0.0116274	0.406959	3
Maternal pre-pregnancy underweight vs. normal weight	cg16116066	2.87083	1.71544	4.02622	1.46689e-06	0.0116396	0.419026	3
Maternal pre-pregnancy underweight vs. normal weight	cg27553162	1.61026	0.982143	2.23839	6.52758e-07	0.011654	0.186464	1
Maternal pre-pregnancy underweight vs. normal weight	cg21337927	-3.85143	-5.35797	-2.34489	7.00176e-07	0.0117653	0.20001	1
Maternal pre-pregnancy underweight vs. normal weight	cg05141289	-5.33112	-7.42465	-3.2376	7.72139e-07	0.0117952	0.220566	1
Maternal pre-pregnancy underweight vs. normal weight	cg05264145	2.04108	1.23853	2.84362	7.96947e-07	0.0117952	0.227653	1
Maternal pre-pregnancy underweight vs. normal weight	cg12211962	2.3541	1.42672	3.28147	8.3517e-07	0.0117952	0.238571	1
Maternal pre-pregnancy underweight vs. normal weight	cg10204807	0.751348	0.454705	1.04799	8.82027e-07	0.0117952	0.251956	1
Maternal pre-pregnancy underweight vs. normal weight	cg13055709	-3.72972	-5.20642	-2.25302	9.45238e-07	0.0117952	0.270013	1
Maternal pre-pregnancy underweight vs. normal weight	cg22079195	-3.9162	-5.46852	-2.36387	9.72363e-07	0.0117952	0.277761	1
Maternal pre-pregnancy underweight vs. normal weight	cg02449373	0.681103	0.410913	0.951293	9.91003e-07	0.0117952	0.283086	1
Maternal pre-pregnancy underweight vs. normal weight	cg05949352	3.22138	1.92253	4.52023	1.53165e-06	0.011825	0.437525	3
Maternal pre-pregnancy underweight vs. normal weight	cg25098497	3.10781	1.84531	4.37031	1.82012e-06	0.0121803	0.519929	2
Maternal pre-pregnancy underweight vs. normal weight	cg09585247	2.82135	1.67531	3.96739	1.81669e-06	0.0121803	0.518947	2
Maternal pre-pregnancy underweight vs. normal weight	cg04490108	0.931102	0.552736	1.30947	1.83352e-06	0.0121803	0.523755	2
Maternal pre-pregnancy underweight vs. normal weight	cg02362970	2.69891	1.59948	3.79833	1.94034e-06	0.0125971	0.554271	2
Maternal pre-pregnancy underweight vs. normal weight	cg06986705	2.94526	1.74423	4.14629	1.98759e-06	0.0126171	0.567768	2
Maternal pre-pregnancy underweight vs. normal weight	cg21716444	2.94993	1.74545	4.15442	2.04737e-06	0.012714	0.584844	2
Maternal pre-pregnancy underweight vs. normal weight	cg26465120	1.01613	0.610144	1.42212	1.17878e-06	0.012997	0.336725	1
Maternal pre-pregnancy underweight vs. normal weight	cg08405219	2.76038	1.65733	3.86342	1.18297e-06	0.012997	0.337922	1
Maternal pre-pregnancy underweight vs. normal weight	cg02208776	0.69656	0.411141	0.981978	2.22013e-06	0.0134935	0.634194	2
Maternal pre-pregnancy underweight vs. normal weight	cg16296438	-3.9858	-5.60745	-2.36414	1.89128e-06	0.0137594	0.540254	3
Maternal pre-pregnancy underweight vs. normal weight	cg13667676	1.10881	0.657391	1.56024	1.91983e-06	0.0137594	0.548411	3
Maternal pre-pregnancy underweight vs. normal weight	cg07667367	2.89249	1.71471	4.07027	1.92671e-06	0.0137594	0.550376	3
Maternal pre-pregnancy underweight vs. normal weight	cg00894222	2.40925	1.4188	3.3997	2.39282e-06	0.0139495	0.683525	2
Maternal pre-pregnancy underweight vs. normal weight	cg13927938	-5.26185	-7.4242	-3.09949	2.3725e-06	0.0139495	0.67772	2
Maternal pre-pregnancy underweight vs. normal weight	cg25098497	2.70626	1.61971	3.79281	1.32504e-06	0.0140187	0.378505	1
Maternal pre-pregnancy underweight vs. normal weight	cg10041390	3.50395	2.06153	4.94637	2.46668e-06	0.014028	0.704622	2
Maternal pre-pregnancy underweight vs. normal weight	cg23497767	0.560795	0.329785	0.791804	2.5045e-06	0.014028	0.715426	2
Maternal pre-pregnancy underweight vs. normal weight	cg01077609	3.14921	1.86365	4.43478	2.0426e-06	0.0140714	0.58348	3
Maternal pre-pregnancy underweight vs. normal weight	cg06930433	3.49296	2.06627	4.91964	2.06892e-06	0.0140714	0.590998	3
Maternal pre-pregnancy underweight vs. normal weight	cg25098497	3.08477	1.82309	4.34645	2.13459e-06	0.0140981	0.609757	3
Maternal pre-pregnancy underweight vs. normal weight	cg02362970	2.68667	1.58666	3.78669	2.18673e-06	0.0140981	0.624651	3
Maternal pre-pregnancy underweight vs. normal weight	cg09585247	2.79905	1.65225	3.94586	2.22091e-06	0.0140981	0.634416	3
Maternal pre-pregnancy underweight vs. normal weight	cg21716444	2.93262	1.72916	4.13608	2.30366e-06	0.0143055	0.658053	3
Maternal pre-pregnancy underweight vs. normal weight	cg06986705	2.92209	1.7213	4.12287	2.37674e-06	0.0144453	0.67893	3
Maternal pre-pregnancy underweight vs. normal weight	cg07806552	1.93764	1.13726	2.73802	2.66517e-06	0.0146408	0.761322	2
Maternal pre-pregnancy underweight vs. normal weight	cg05949352	2.77056	1.65421	3.8869	1.44274e-06	0.0146709	0.412129	1
Maternal pre-pregnancy underweight vs. normal weight	cg27659974	2.38163	1.42071	3.34256	1.4894e-06	0.0146709	0.425455	1
Maternal pre-pregnancy underweight vs. normal weight	cg07661340	3.06911	1.79975	4.33847	2.74215e-06	0.0147795	0.783311	2
Maternal pre-pregnancy underweight vs. normal weight	cg10041390	3.50459	2.06144	4.94775	2.49157e-06	0.0148277	0.711732	3
Maternal pre-pregnancy underweight vs. normal weight	cg20560075	4.73832	2.81944	6.65719	1.6253e-06	0.0152748	0.464275	1
Maternal pre-pregnancy underweight vs. normal weight	cg15450295	2.55678	1.52049	3.59307	1.65766e-06	0.0152748	0.473519	1
Maternal pre-pregnancy underweight vs. normal weight	cg11631271	1.88204	1.10397	2.66011	2.72357e-06	0.015827	0.778004	3
Maternal pre-pregnancy underweight vs. normal weight	cg13927938	-5.17411	-7.31481	-3.03342	2.77028e-06	0.015827	0.791348	3
Maternal pre-pregnancy underweight vs. normal weight	cg00894222	2.3828	1.39307	3.37254	3.0255e-06	0.0162542	0.864252	3
Maternal pre-pregnancy underweight vs. normal weight	cg07806552	1.91034	1.1168	2.70388	3.02994e-06	0.0162542	0.865519	3
Maternal pre-pregnancy underweight vs. normal weight	cg02208776	0.690379	0.403435	0.977323	3.06906e-06	0.0162542	0.876696	3
Maternal pre-pregnancy underweight vs. normal weight	cg23497767	0.556805	0.325367	0.788244	3.07267e-06	0.0162542	0.877727	3
Maternal pre-pregnancy underweight vs. normal weight	cg17285834	1.06311	0.630437	1.49578	1.82555e-06	0.0162962	0.521478	1
Maternal pre-pregnancy underweight vs. normal weight	cg06930433	3.58562	2.0916	5.07963	3.23515e-06	0.0170768	0.924139	2
Maternal pre-pregnancy underweight vs. normal weight	cg20227592	-4.06641	-5.762	-2.37082	3.28796e-06	0.0170768	0.939226	2
Maternal pre-pregnancy underweight vs. normal weight	cg12424230	2.53023	1.49673	3.56372	1.98526e-06	0.0171524	0.567102	1
Maternal pre-pregnancy underweight vs. normal weight	cg06986705	2.52511	1.49245	3.55776	2.04155e-06	0.0171524	0.583181	1
Maternal pre-pregnancy underweight vs. normal weight	cg12424230	2.87949	1.67732	4.08166	3.37994e-06	0.0172411	0.9655	2
Maternal pre-pregnancy underweight vs. normal weight	cg19577984	-3.37555	-4.76208	-1.98903	2.25831e-06	0.0176455	0.645101	1
Maternal pre-pregnancy underweight vs. normal weight	cg01077609	2.69161	1.58568	3.79755	2.27423e-06	0.0176455	0.649647	1
Maternal pre-pregnancy underweight vs. normal weight	cg13120756	-4.71954	-6.66058	-2.77851	2.32483e-06	0.0176455	0.664101	1
Maternal pre-pregnancy underweight vs. normal weight	cg04311606	0.522679	0.307623	0.737735	2.34733e-06	0.0176455	0.670528	1
Maternal pre-pregnancy underweight vs. normal weight	cg05296940	-4.9863	-7.06947	-2.90313	3.4397e-06	0.0178649	0.982572	3
Maternal pre-pregnancy underweight vs. normal weight	cg07661340	2.6529	1.55811	3.74769	2.51207e-06	0.0183997	0.717588	1
Maternal pre-pregnancy underweight vs. normal weight	cg07661340	3.02619	1.75911	4.29328	3.6115e-06	0.0184222	1	3
Maternal pre-pregnancy obese vs. normal weight	cg14060471	-5.17578	-7.09989	-3.25166	1.94141e-07	0.0184859	0.0554577	3
Maternal pre-pregnancy underweight vs. normal weight	cg12451177	2.93788	1.7044	4.17136	3.82496e-06	0.0191688	1	2
Maternal pre-pregnancy underweight vs. normal weight	cg03528393	-5.34672	-7.59282	-3.10062	3.88197e-06	0.0194545	1	3
Maternal pre-pregnancy underweight vs. normal weight	cg08914623	2.41896	1.40127	3.43665	3.99951e-06	0.019698	1	2
Maternal pre-pregnancy underweight vs. normal weight	cg07667367	2.46652	1.44381	3.48923	2.79575e-06	0.0198666	0.798622	1
Maternal pre-pregnancy underweight vs. normal weight	cg20227592	-3.6126	-5.11183	-2.11337	2.85144e-06	0.0198666	0.81453	1
Maternal pre-pregnancy underweight vs. normal weight	cg23521281	0.785333	0.454518	1.11615	4.12031e-06	0.0202929	1	3
Maternal pre-pregnancy underweight vs. normal weight	cg12424230	2.85223	1.64857	4.05589	4.28547e-06	0.0205928	1	3
Maternal pre-pregnancy underweight vs. normal weight	cg20227592	-3.98601	-5.66885	-2.30316	4.32538e-06	0.0205928	1	3
Maternal pre-pregnancy underweight vs. normal weight	cg18064152	1.054	0.615104	1.49289	3.0759e-06	0.0209202	0.87865	1
Maternal pre-pregnancy underweight vs. normal weight	cg26466094	0.475369	0.274593	0.676144	4.35253e-06	0.0210733	1	2
Maternal pre-pregnancy underweight vs. normal weight	cg22745437	2.5461	1.46838	3.62381	4.57335e-06	0.0214165	1	3
Maternal pre-pregnancy underweight vs. normal weight	cg08914623	2.40365	1.38534	3.42197	4.66093e-06	0.0214746	1	3
Maternal pre-pregnancy underweight vs. normal weight	cg03528393	-5.35397	-7.61908	-3.08886	4.51376e-06	0.0214897	1	2
Maternal pre-pregnancy underweight vs. normal weight	cg12451177	2.90912	1.67507	4.14316	4.79125e-06	0.0217246	1	3
Maternal pre-pregnancy underweight vs. normal weight	cg10705488	2.57581	1.48414	3.66747	4.68784e-06	0.0219526	1	2
Maternal pre-pregnancy underweight vs. normal weight	cg22745437	2.5355	1.45832	3.61269	4.93668e-06	0.0226218	1	2
Maternal pre-pregnancy underweight vs. normal weight	cg05296940	-4.93883	-7.03808	-2.83958	4.98913e-06	0.0226218	1	2
Maternal pre-pregnancy underweight vs. normal weight	cg09250581	2.43392	1.41448	3.45337	3.5016e-06	0.0227548	1	1
Maternal pre-pregnancy underweight vs. normal weight	cg04490108	0.776225	0.451091	1.10136	3.50496e-06	0.0227548	1	1
Maternal pre-pregnancy underweight vs. normal weight	cg17285834	1.1324	0.649036	1.61577	5.45831e-06	0.0241554	1	2
Maternal pre-pregnancy underweight vs. normal weight	cg08017850	0.542814	0.311037	0.77459	5.49648e-06	0.0241554	1	2
Maternal pre-pregnancy underweight vs. normal weight	cg16145209	-5.4676	-7.80214	-3.13306	5.50576e-06	0.0244908	1	3
Maternal pre-pregnancy underweight vs. normal weight	cg06254440	0.852241	0.48792	1.21656	5.64605e-06	0.0244908	1	3
Maternal pre-pregnancy underweight vs. normal weight	cg17285834	1.12255	0.642623	1.60247	5.65854e-06	0.0244908	1	3
Maternal pre-pregnancy underweight vs. normal weight	cg16274199	2.85793	1.63535	4.08051	5.71714e-06	0.0247445	1	2
Maternal pre-pregnancy underweight vs. normal weight	cg10705488	2.54975	1.45822	3.64127	5.8173e-06	0.0248022	1	3
Maternal pre-pregnancy underweight vs. normal weight	cg22745437	2.16661	1.25398	3.07924	3.96526e-06	0.0250864	1	1
Maternal pre-pregnancy underweight vs. normal weight	cg11279933	1.28983	0.745758	1.83389	4.08812e-06	0.0250864	1	1
Maternal pre-pregnancy underweight vs. normal weight	cg12451177	2.51499	1.45366	3.57633	4.12756e-06	0.0250864	1	1
Maternal pre-pregnancy underweight vs. normal weight	cg26185843	2.88814	1.65085	4.12543	5.89397e-06	0.0251291	1	2
Maternal pre-pregnancy obese vs. normal weight	cg03650068	-5.18179	-7.15949	-3.2041	3.91815e-07	0.0252472	0.111924	3
Maternal pre-pregnancy obese vs. normal weight	cg18102575	2.68662	1.65647	3.71677	4.41916e-07	0.0252472	0.126236	3
Maternal pre-pregnancy underweight vs. normal weight	cg23003720	1.42894	0.81578	2.04209	6.11185e-06	0.0253913	1	3
Maternal pre-pregnancy underweight vs. normal weight	cg06653045	1.36933	0.781652	1.957	6.13325e-06	0.0253913	1	3
Maternal pre-pregnancy underweight vs. normal weight	cg16203758	-4.31353	-6.13832	-2.48875	4.35352e-06	0.0255614	1	1
Maternal pre-pregnancy underweight vs. normal weight	cg16274199	2.48506	1.4334	3.53673	4.38855e-06	0.0255614	1	1
Maternal pre-pregnancy underweight vs. normal weight	cg13109654	-3.26305	-4.64518	-1.88091	4.47415e-06	0.0255614	1	1
Maternal pre-pregnancy underweight vs. normal weight	cg03528393	-4.7169	-6.71791	-2.7159	4.62429e-06	0.0257771	1	1
Maternal pre-pregnancy underweight vs. normal weight	cg25846339	0.476789	0.274388	0.679191	4.69239e-06	0.0257771	1	1
Maternal pre-pregnancy underweight vs. normal weight	cg27036341	-3.52539	-5.04147	-2.00931	6.40056e-06	0.0261194	1	3
Maternal pre-pregnancy obese vs. normal weight	cg14060471	-5.09801	-7.018	-3.17801	2.74808e-07	0.0261669	0.0785006	2
Maternal pre-pregnancy underweight vs. normal weight	cg23408990	1.90713	1.09608	2.71818	4.87711e-06	0.0262863	1	1
Maternal pre-pregnancy obese vs. normal weight	cg13429423	3.26444	1.9976	4.53127	6.00598e-07	0.0263978	0.171564	3
Maternal pre-pregnancy obese vs. normal weight	cg14501985	-4.77323	-6.63105	-2.91542	6.46878e-07	0.0263978	0.184785	3
Maternal pre-pregnancy underweight vs. normal weight	cg16274199	2.84065	1.61706	4.06424	6.6208e-06	0.0266376	1	3
Maternal pre-pregnancy underweight vs. normal weight	cg14837825	-2.79674	-3.98792	-1.60555	5.03866e-06	0.0266541	1	1
Maternal pre-pregnancy underweight vs. normal weight	cg26466094	0.464208	0.264014	0.664403	6.78753e-06	0.0269291	1	3
Maternal pre-pregnancy underweight vs. normal weight	cg11338389	3.30227	1.87621	4.72833	6.97999e-06	0.0271292	1	3
Maternal pre-pregnancy underweight vs. normal weight	cg26185843	2.87064	1.63057	4.11071	7.02789e-06	0.0271292	1	3
Maternal pre-pregnancy underweight vs. normal weight	cg10143030	-3.91016	-5.60047	-2.21985	7.13073e-06	0.0271591	1	3
Maternal pre-pregnancy underweight vs. normal weight	cg08017850	0.537394	0.304819	0.76997	7.30202e-06	0.0274456	1	3
Maternal pre-pregnancy underweight vs. normal weight	cg23521281	0.770948	0.438424	1.10347	6.79143e-06	0.0285296	1	2
Maternal pre-pregnancy underweight vs. normal weight	cg08017850	0.471734	0.269796	0.673672	5.61104e-06	0.0285618	1	1
Maternal pre-pregnancy underweight vs. normal weight	cg27650699	-3.56291	-5.09044	-2.03538	5.79527e-06	0.0285618	1	1
Maternal pre-pregnancy underweight vs. normal weight	cg04242021	1.341	0.766009	1.91599	5.80893e-06	0.0285618	1	1
Maternal pre-pregnancy underweight vs. normal weight	cg00894222	1.99185	1.13692	2.84678	5.93497e-06	0.0285618	1	1
Maternal pre-pregnancy underweight vs. normal weight	cg14245228	-4.60603	-6.58317	-2.62889	5.9455e-06	0.0285618	1	1
Maternal pre-pregnancy underweight vs. normal weight	cg03673688	-4.52326	-6.46569	-2.58082	5.9992e-06	0.0285618	1	1
Maternal pre-pregnancy underweight vs. normal weight	cg07848601	3.2847	1.85938	4.71003	7.71055e-06	0.0286047	1	3
Maternal pre-pregnancy underweight vs. normal weight	cg16724319	2.07354	1.17272	2.97436	7.89737e-06	0.0289222	1	3
Maternal pre-pregnancy underweight vs. normal weight	cg11272200	3.00861	1.71469	4.30252	6.18976e-06	0.0289859	1	1
Maternal pre-pregnancy underweight vs. normal weight	cg09756865	3.54105	2.00644	5.07567	7.49489e-06	0.0293282	1	2
Maternal pre-pregnancy underweight vs. normal weight	cg11338389	3.28907	1.86524	4.7129	7.32535e-06	0.0293282	1	2
Maternal pre-pregnancy underweight vs. normal weight	cg13828839	3.01581	1.70894	4.32269	7.48159e-06	0.0293282	1	2
Maternal pre-pregnancy underweight vs. normal weight	cg16724319	2.08255	1.18243	2.98268	7.0928e-06	0.0293282	1	2
Maternal pre-pregnancy underweight vs. normal weight	cg11279933	1.4557	0.825456	2.08594	7.3431e-06	0.0293282	1	2
Maternal pre-pregnancy underweight vs. normal weight	cg05722148	3.02357	1.71175	4.33539	7.66993e-06	0.0295252	1	2
Maternal pre-pregnancy underweight vs. normal weight	cg06653045	1.34971	0.763813	1.9356	7.75195e-06	0.0295252	1	2
Maternal pre-pregnancy underweight vs. normal weight	cg01926858	2.73324	1.54487	3.9216	8.01068e-06	0.0297801	1	2
Maternal pre-pregnancy underweight vs. normal weight	cg11631271	1.82586	1.03142	2.6203	8.13164e-06	0.0297801	1	2
Maternal pre-pregnancy underweight vs. normal weight	cg21996360	-4.3102	-6.18495	-2.43545	8.07619e-06	0.0297801	1	2
Maternal pre-pregnancy underweight vs. normal weight	cg23408990	2.09273	1.18036	3.00509	8.46929e-06	0.0299881	1	2
Maternal pre-pregnancy underweight vs. normal weight	cg27036341	-3.53984	-5.08315	-1.99653	8.4745e-06	0.0299881	1	2
Maternal pre-pregnancy underweight vs. normal weight	cg24134071	-3.72047	-5.3428	-2.09813	8.50335e-06	0.0299881	1	2
Maternal pre-pregnancy underweight vs. normal weight	cg04012053	-3.86625	-5.55428	-2.17821	8.72457e-06	0.030393	1	2
Maternal pre-pregnancy underweight vs. normal weight	cg03468671	0.673551	0.379982	0.96712	8.4406e-06	0.0305203	1	3
Maternal pre-pregnancy underweight vs. normal weight	cg09756865	3.41183	1.92329	4.90038	8.61479e-06	0.0307608	1	3
Maternal pre-pregnancy underweight vs. normal weight	cg25846339	0.530324	0.2984	0.762249	9.02023e-06	0.0310444	1	2
Maternal pre-pregnancy underweight vs. normal weight	cg23003720	1.39991	0.78732	2.0125	9.13262e-06	0.031057	1	2
Maternal pre-pregnancy obese vs. normal weight	cg14501985	-4.87415	-6.7427	-3.00559	4.38108e-07	0.0312871	0.125148	2
Maternal pre-pregnancy underweight vs. normal weight	cg23408990	2.09877	1.1817	3.01584	8.8862e-06	0.0313382	1	3
Maternal pre-pregnancy underweight vs. normal weight	cg21996360	-4.21473	-6.05837	-2.37108	9.08294e-06	0.0313668	1	3
Maternal pre-pregnancy underweight vs. normal weight	cg05722148	2.99703	1.68582	4.30823	9.11391e-06	0.0313668	1	3
Maternal pre-pregnancy underweight vs. normal weight	cg05652090	-3.53443	-5.08318	-1.98567	9.38793e-06	0.0315496	1	2
Maternal pre-pregnancy underweight vs. normal weight	cg13492164	-5.09905	-7.33518	-2.86293	9.53907e-06	0.0316848	1	2
Maternal pre-pregnancy underweight vs. normal weight	cg20528183	2.92928	1.64231	4.21625	9.89961e-06	0.032135	1	2
Maternal pre-pregnancy underweight vs. normal weight	cg04311606	0.561516	0.314867	0.808165	9.85859e-06	0.032135	1	2
Maternal pre-pregnancy underweight vs. normal weight	cg07848601	3.24829	1.81908	4.67751	1.01939e-05	0.0323549	1	2
Maternal pre-pregnancy underweight vs. normal weight	cg03468671	0.678337	0.379894	0.976779	1.01813e-05	0.0323549	1	2
Maternal pre-pregnancy underweight vs. normal weight	cg11279933	1.44356	0.810621	2.0765	9.52422e-06	0.0323887	1	3
Maternal pre-pregnancy underweight vs. normal weight	cg13828839	2.98189	1.67207	4.29172	9.88131e-06	0.0324079	1	3
Maternal pre-pregnancy underweight vs. normal weight	cg01926858	2.70515	1.51647	3.89382	9.95051e-06	0.0324079	1	3
Maternal pre-pregnancy underweight vs. normal weight	cg25846339	0.528819	0.296335	0.761303	1.00485e-05	0.0324079	1	3
Maternal pre-pregnancy underweight vs. normal weight	cg05652090	-3.51597	-5.06178	-1.97016	1.00605e-05	0.0324079	1	3
Maternal pre-pregnancy underweight vs. normal weight	cg27355456	0.340771	0.190896	0.490646	1.01328e-05	0.0324079	1	3
Maternal pre-pregnancy underweight vs. normal weight	cg06038472	-4.23401	-6.09689	-2.37114	1.02106e-05	0.0324079	1	3
Maternal pre-pregnancy underweight vs. normal weight	cg17752960	0.442959	0.2512	0.634718	7.1e-06	0.0325379	1	1
Maternal pre-pregnancy underweight vs. normal weight	cg25463831	0.451253	0.255803	0.646703	7.17607e-06	0.0325379	1	1
Maternal pre-pregnancy underweight vs. normal weight	cg13266327	2.85107	1.59565	4.10648	1.03758e-05	0.0325705	1	3
Maternal pre-pregnancy underweight vs. normal weight	cg02759880	0.61108	0.341693	0.880467	1.06163e-05	0.0329456	1	3
Maternal pre-pregnancy underweight vs. normal weight	cg18899952	0.422323	0.235954	0.608693	1.08384e-05	0.0329456	1	3
Maternal pre-pregnancy underweight vs. normal weight	cg08018024	-1.45014	-2.09047	-0.809806	1.09718e-05	0.0329456	1	3
Maternal pre-pregnancy underweight vs. normal weight	cg13492164	-5.08153	-7.32644	-2.83662	1.10765e-05	0.0329456	1	3
Maternal pre-pregnancy underweight vs. normal weight	cg05158197	0.928775	0.518434	1.33912	1.10922e-05	0.0329456	1	3
Maternal pre-pregnancy underweight vs. normal weight	cg24134071	-3.67321	-5.29748	-2.04894	1.12858e-05	0.0329456	1	3
Maternal pre-pregnancy underweight vs. normal weight	cg04012053	-3.82332	-5.51409	-2.13254	1.13026e-05	0.0329456	1	3
Maternal pre-pregnancy underweight vs. normal weight	cg06254440	0.851483	0.47589	1.22708	1.07232e-05	0.0336611	1	2
Maternal pre-pregnancy underweight vs. normal weight	cg20528183	2.91188	1.62164	4.20212	1.17501e-05	0.033904	1	3
Maternal pre-pregnancy underweight vs. normal weight	cg15198101	2.45037	1.36833	3.53241	1.09561e-05	0.0340184	1	2
Maternal pre-pregnancy underweight vs. normal weight	cg06777321	-6.38924	-9.22368	-3.5548	1.20315e-05	0.0343688	1	3
Maternal pre-pregnancy underweight vs. normal weight	cg27355456	0.338097	0.188553	0.487641	1.13214e-05	0.0344044	1	2
Maternal pre-pregnancy underweight vs. normal weight	cg10143030	-4.01752	-5.79429	-2.24076	1.12926e-05	0.0344044	1	2
Maternal pre-pregnancy underweight vs. normal weight	cg11919525	1.73484	0.966776	2.5029	1.15353e-05	0.0346856	1	2
Maternal pre-pregnancy underweight vs. normal weight	cg20168823	-1.14871	-1.65902	-0.638397	1.23672e-05	0.03471	1	3
Maternal pre-pregnancy underweight vs. normal weight	cg15198101	2.44064	1.35628	3.52501	1.2394e-05	0.03471	1	3
Maternal pre-pregnancy underweight vs. normal weight	cg03393966	0.552051	0.307419	0.796683	1.17456e-05	0.03495	1	2
Maternal pre-pregnancy underweight vs. normal weight	cg17212943	0.600194	0.333244	0.867144	1.2658e-05	0.0351053	1	3
Maternal pre-pregnancy underweight vs. normal weight	cg13828839	2.63563	1.48789	3.78338	8.02189e-06	0.0358047	1	1
Maternal pre-pregnancy underweight vs. normal weight	cg23416667	0.787571	0.437633	1.13751	1.2385e-05	0.0361005	1	2
Maternal pre-pregnancy underweight vs. normal weight	cg17212943	0.607093	0.337418	0.876767	1.23198e-05	0.0361005	1	2
Maternal pre-pregnancy underweight vs. normal weight	cg27456220	3.13414	1.73936	4.52891	1.27751e-05	0.0367079	1	2
Maternal pre-pregnancy underweight vs. normal weight	cg17655624	2.83909	1.5746	4.10358	1.29789e-05	0.0367079	1	2
Maternal pre-pregnancy underweight vs. normal weight	cg17932836	2.28028	1.26484	3.29572	1.29373e-05	0.0367079	1	2
Maternal pre-pregnancy underweight vs. normal weight	cg13982446	3.27014	1.81159	4.7287	1.33451e-05	0.0373736	1	2
Maternal pre-pregnancy underweight vs. normal weight	cg13707183	1.53761	0.85035	2.22486	1.39068e-05	0.0382064	1	2
Maternal pre-pregnancy underweight vs. normal weight	cg07744751	0.670489	0.3708	0.970178	1.391e-05	0.0382064	1	2
Maternal pre-pregnancy underweight vs. normal weight	cg03558299	0.477062	0.263628	0.690497	1.41954e-05	0.0389903	1	3
Maternal pre-pregnancy underweight vs. normal weight	cg02759880	0.583182	0.327628	0.838736	9.11507e-06	0.0389938	1	1
Maternal pre-pregnancy underweight vs. normal weight	cg08870433	1.4059	0.789675	2.02212	9.15994e-06	0.0389938	1	1
Maternal pre-pregnancy underweight vs. normal weight	cg08668790	1.2832	0.720605	1.84579	9.20948e-06	0.0389938	1	1
Maternal pre-pregnancy underweight vs. normal weight	cg19732171	2.54633	1.4293	3.66336	9.31809e-06	0.0389938	1	1
Maternal pre-pregnancy underweight vs. normal weight	cg07708472	1.72435	0.967503	2.48119	9.41892e-06	0.0389938	1	1
Maternal pre-pregnancy underweight vs. normal weight	cg04311606	0.550976	0.304308	0.797643	1.43812e-05	0.0391244	1	3
Maternal pre-pregnancy underweight vs. normal weight	cg07054788	0.392497	0.219964	0.565029	9.70987e-06	0.0392362	1	1
Maternal pre-pregnancy underweight vs. normal weight	cg27355456	0.309089	0.173068	0.44511	9.93254e-06	0.0392362	1	1
Maternal pre-pregnancy underweight vs. normal weight	cg11542281	2.10812	1.18032	3.03592	9.94889e-06	0.0392362	1	1
Maternal pre-pregnancy underweight vs. normal weight	cg16724319	1.76415	0.987434	2.54087	1.00269e-05	0.0392362	1	1
Maternal pre-pregnancy underweight vs. normal weight	cg06180519	-4.98779	-7.22223	-2.75336	1.45335e-05	0.0395389	1	2
Maternal pre-pregnancy underweight vs. normal weight	cg23416667	0.778025	0.429226	1.12682	1.47722e-05	0.0398091	1	3
Maternal pre-pregnancy underweight vs. normal weight	cg17932836	2.2639	1.24825	3.27954	1.49733e-05	0.0399731	1	3
Maternal pre-pregnancy underweight vs. normal weight	cg06682556	-4.53967	-6.57726	-2.50207	1.51129e-05	0.0399731	1	3
Maternal pre-pregnancy underweight vs. normal weight	cg03925149	-6.03511	-8.74654	-3.32368	1.53969e-05	0.0403507	1	3
Maternal pre-pregnancy underweight vs. normal weight	cg11919525	1.7071	0.938787	2.47541	1.59283e-05	0.0413638	1	3
Maternal pre-pregnancy underweight vs. normal weight	cg06311596	0.473276	0.260135	0.686418	1.6122e-05	0.0414896	1	3
Maternal pre-pregnancy underweight vs. normal weight	cg13055709	-3.77793	-5.47568	-2.08017	1.5441e-05	0.0416114	1	2
Maternal pre-pregnancy underweight vs. normal weight	cg06682556	-4.56479	-6.61795	-2.51164	1.57029e-05	0.0419218	1	2
Maternal pre-pregnancy underweight vs. normal weight	cg17655624	2.79568	1.53434	4.05701	1.66947e-05	0.0424325	1	3
Maternal pre-pregnancy underweight vs. normal weight	cg10442251	7.85619	4.30815	11.4042	1.70151e-05	0.0424325	1	3
Maternal pre-pregnancy underweight vs. normal weight	cg22197787	0.519002	0.284423	0.753581	1.72744e-05	0.0424325	1	3
Maternal pre-pregnancy underweight vs. normal weight	cg20567895	-2.4117	-3.50208	-1.32133	1.73745e-05	0.0424325	1	3
Maternal pre-pregnancy underweight vs. normal weight	cg24610274	2.02966	1.11174	2.94758	1.74733e-05	0.0424325	1	3
Maternal pre-pregnancy underweight vs. normal weight	cg13982446	3.17182	1.73734	4.6063	1.74761e-05	0.0424325	1	3
Maternal pre-pregnancy underweight vs. normal weight	cg03393966	0.540772	0.29611	0.785435	1.76046e-05	0.0424325	1	3
Maternal pre-pregnancy underweight vs. normal weight	cg27360784	-4.03014	-5.85389	-2.20639	1.76767e-05	0.0424325	1	3
Maternal pre-pregnancy underweight vs. normal weight	cg13707183	1.52309	0.833537	2.21263	1.78278e-05	0.0424384	1	3
Maternal pre-pregnancy underweight vs. normal weight	cg27456220	3.057	1.67143	4.44258	1.82161e-05	0.0430045	1	3
Maternal pre-pregnancy underweight vs. normal weight	cg10442251	8.00615	4.39732	11.615	1.63708e-05	0.0433	1	2
Maternal pre-pregnancy underweight vs. normal weight	cg08719081	-3.30717	-4.80832	-1.80602	1.87256e-05	0.0435897	1	3
Maternal pre-pregnancy underweight vs. normal weight	cg07744751	0.659695	0.360218	0.959172	1.87692e-05	0.0435897	1	3
Maternal pre-pregnancy underweight vs. normal weight	cg03724752	-2.21199	-3.19171	-1.23228	1.12967e-05	0.0436078	1	1
Maternal pre-pregnancy underweight vs. normal weight	cg03039279	2.9349	1.60768	4.26212	1.74166e-05	0.0455018	1	2
Maternal pre-pregnancy underweight vs. normal weight	cg08719081	-3.3286	-4.8347	-1.8225	1.76025e-05	0.0455018	1	2
Maternal pre-pregnancy underweight vs. normal weight	cg06777321	-6.41002	-9.31106	-3.50898	1.76811e-05	0.0455018	1	2
Maternal pre-pregnancy obese vs. normal weight	cg05687149	3.72704	2.22877	5.2253	1.42285e-06	0.0455274	0.406445	3
Maternal pre-pregnancy obese vs. normal weight	cg01510588	-1.81457	-2.54428	-1.08487	1.43441e-06	0.0455274	0.409746	3
Maternal pre-pregnancy underweight vs. normal weight	cg06180519	-4.91845	-7.15804	-2.67887	1.98749e-05	0.0457854	1	3
Maternal pre-pregnancy underweight vs. normal weight	cg02759880	0.602912	0.329807	0.876017	1.79782e-05	0.0458533	1	2
Maternal pre-pregnancy underweight vs. normal weight	cg10143030	-3.54888	-5.12603	-1.97174	1.20779e-05	0.0460015	1	1
Maternal pre-pregnancy underweight vs. normal weight	cg06692120	3.42206	1.8997	4.94442	1.23272e-05	0.0460635	1	1
Maternal pre-pregnancy underweight vs. normal weight	cg11338389	2.78248	1.5436	4.02137	1.25355e-05	0.0460635	1	1
Maternal pre-pregnancy underweight vs. normal weight	cg14250089	-7.79434	-11.2653	-4.32336	1.25779e-05	0.0460635	1	1
Maternal pre-pregnancy underweight vs. normal weight	cg26108678	0.729293	0.396964	1.06162	2.0158e-05	0.0460659	1	3
Maternal pre-pregnancy underweight vs. normal weight	cg26341102	0.431713	0.234769	0.628656	2.05802e-05	0.046079	1	3
Maternal pre-pregnancy underweight vs. normal weight	cg03156112	0.302928	0.164727	0.441129	2.06034e-05	0.046079	1	3
Maternal pre-pregnancy underweight vs. normal weight	cg13055709	-3.71972	-5.41692	-2.02252	2.06476e-05	0.046079	1	3
Maternal pre-pregnancy underweight vs. normal weight	cg08018024	-1.42506	-2.07221	-0.777922	1.88533e-05	0.0461507	1	2
Maternal pre-pregnancy underweight vs. normal weight	cg20567895	-2.40413	-3.49603	-1.31223	1.89026e-05	0.0461507	1	2
Maternal pre-pregnancy underweight vs. normal weight	cg16039342	-3.44199	-5.00443	-1.87956	1.87116e-05	0.0461507	1	2
Maternal pre-pregnancy underweight vs. normal weight	cg27360784	-4.01321	-5.83558	-2.19084	1.88358e-05	0.0461507	1	2
Maternal pre-pregnancy underweight vs. normal weight	cg16145209	-5.31548	-7.72901	-2.90194	1.88085e-05	0.0461507	1	2
Maternal pre-pregnancy underweight vs. normal weight	cg24610274	2.10822	1.1497	3.06674	1.92834e-05	0.0466815	1	2
Maternal pre-pregnancy underweight vs. normal weight	cg11241206	2.4537	1.33757	3.56982	1.94585e-05	0.0466905	1	2
Maternal pre-pregnancy underweight vs. normal weight	cg18064152	1.06108	0.578218	1.54395	1.9614e-05	0.0466905	1	2
Maternal pre-pregnancy underweight vs. normal weight	cg13776234	0.523284	0.28503	0.761538	1.98074e-05	0.0467612	1	2
Maternal pre-pregnancy obese vs. normal weight	cg03650068	-5.10629	-7.11358	-3.09899	8.25937e-07	0.0471868	0.235934	2
Maternal pre-pregnancy underweight vs. normal weight	cg16039342	-3.42157	-4.98538	-1.85776	2.13125e-05	0.0471942	1	3
Maternal pre-pregnancy underweight vs. normal weight	cg06707886	0.298311	0.165204	0.431418	1.3077e-05	0.0472849	1	1
Maternal pre-pregnancy underweight vs. normal weight	cg03558299	0.470667	0.256116	0.685218	2.0253e-05	0.0474213	1	2
Maternal pre-pregnancy underweight vs. normal weight	cg25463831	0.491731	0.2673	0.716161	2.07278e-05	0.0481384	1	2
Maternal pre-pregnancy underweight vs. normal weight	cg16887420	-3.38203	-4.89378	-1.87028	1.35397e-05	0.0483463	1	1
Maternal pre-pregnancy underweight vs. normal weight	cg17716724	-3.41606	-4.94477	-1.88736	1.38449e-05	0.0485769	1	1
Maternal pre-pregnancy underweight vs. normal weight	cg23416667	0.691724	0.38206	1.00139	1.39444e-05	0.0485769	1	1
Maternal pre-pregnancy underweight vs. normal weight	cg20168823	-1.12683	-1.64171	-0.611946	2.11749e-05	0.0487802	1	2
Maternal pre-pregnancy underweight vs. normal weight	cg11241206	2.43244	1.31774	3.54715	2.2399e-05	0.0489816	1	3
Maternal pre-pregnancy underweight vs. normal weight	cg18064152	1.04067	0.563691	1.51764	2.24626e-05	0.0489816	1	3
Maternal pre-pregnancy underweight vs. normal weight	cg13667676	0.882836	0.486892	1.27878	1.44507e-05	0.04928	1	1
Maternal pre-pregnancy underweight vs. normal weight	cg21996360	-3.80962	-5.51845	-2.1008	1.44913e-05	0.04928	1	1
Maternal pre-pregnancy underweight vs. normal weight	cg16223510	0.601539	0.326314	0.876764	2.17036e-05	0.0493742	1	2
Maternal pre-pregnancy underweight vs. normal weight	cg03925149	-5.96056	-8.68822	-3.23289	2.17785e-05	0.0493742	1	2
Maternal pre-pregnancy underweight vs. normal weight	cg13931228	1.42438	0.770368	2.07839	2.32182e-05	0.0493808	1	3
Maternal pre-pregnancy underweight vs. normal weight	cg10852222	0.230372	0.124581	0.336163	2.32775e-05	0.0493808	1	3
Maternal pre-pregnancy underweight vs. normal weight	cg16223510	0.599896	0.3244	0.875392	2.3297e-05	0.0493808	1	3
Maternal pre-pregnancy underweight vs. normal weight	cg07708472	1.82439	0.98648	2.6623	2.33372e-05	0.0493808	1	3
Maternal pre-pregnancy underweight vs. normal weight	cg23497767	0.446954	0.246254	0.647653	1.47974e-05	0.049729	1	1
