# Supplementary material for: Maternal pre-pregnancy BMI and gestational weight gain, offspring DNA methylation and later offspring adiposity: findings from the Avon Longitudinal Study of Parents and Children
Source: Int J Epidemiol. 2015 Apr 8;44(4):1288–304. doi: 10.1093/ije/dyv042 (PMC4588865; doi:10.1093/ije/dyv042)
Supplement: Supplementary Data [file supp_dyv042_File_S2-Full_results_of_longitudinal_analysis.xlsx]

## Sheet: Obese-related sites
Longitudinal analysis of sites found differentially methylated in cord blood, between offspring of normal weight and obese mothers
Probe	Estimated cord blood methylation in normal weight mum offspring (%)	Estimated cord blood methylation in obese mum offspring (%)	Average yearly change for normal weight mum offspring 0-7 (%)	Average yearly change for obese mum offspring 0-7 (%)	p-value for difference in methylation change 0-7	Average yearly change for normal weight mum offspring 7-17 (%)	Average yearly change for obese mum offspring 7-17 (%)	p-value for difference in methylation change 7-17
cg03270036	96.92	88.02	-0.66	0.77	4.13e-09	-0.14	-0.32	0.28
cg25312229	90.89	86.1	0.29	1.1	1.34e-09	0.04	-0.19	0.01
cg02020483	8.91	10.02	-0.04	-0.13	0.401487	-0.11	-0.04	0.38
cg08339192	1.89	2.24	0.01	-0.06	4.38e-06	-0.01	0.01	0.05
cg09606766	9.07	10.39	0.04	-0.23	1.95e-05	0	0.03	0.49
cg06372962	4.6	6.46	0.12	-0.05	0.016078	0.01	-0.06	0.15
cg02758870	2.81	3.29	0.03	-0.04	0.00215	-0.01	-0.02	0.31
cg05003422	1.67	2.02	-0.04	-0.09	0.004668	0	0	0.91
cg19680332	6.63	7.31	0.01	-0.1	0.011385	-0.03	-0.01	0.39
cg23131355	92.73	88.21	0.1	0.68	1.29e-05	-0.07	-0.07	0.96
cg10671380	2.99	3.87	0.07	-0.08	2.68e-09	0	0.03	0.06
cg02321096	61.6	54.52	0.96	1.84	0.007429	-0.09	-0.13	0.88
cg16465768	5.17	6.35	0.04	-0.21	6.97e-08	-0.02	0.05	0.02
cg17546649	9.92	14.97	0.46	-0.2	0.000288	0.01	0	0.9
cg00526953	70.33	66.17	-2	-1.27	0.128464	-0.49	-0.39	0.76
cg07226193	1.27	1.37	0.02	-0.01	0.189299	0.01	0.02	0.68
cg22352078	5.06	5.97	-0.24	-0.38	0.002387	-0.01	0	0.93
cg05241536	10.38	10.83	0.55	0.44	0.393748	-0.02	0	0.79
cg03595286	1.78	2.17	0.02	-0.04	0.003435	-0.01	0.01	0.21
cg19990182	3.16	3.72	0.05	-0.06	0.001999	-0.03	-0.04	0.89
cg06019229	1.34	1.27	0	0	0.599629	-0.01	0	0.4
cg15557031	6.02	7.4	-0.07	-0.24	0.000484	0.01	-0.04	0.16
cg27258878	14.13	14.25	0.52	0.46	0.688478	-0.09	0.09	0.11
cg02997111	2	2.38	0.06	0	0.020208	-0.01	-0.02	0.42
cg08222662	5.04	6.19	-0.03	-0.24	1.22e-06	-0.01	0.01	0.51
cg27265499	95.64	91.33	0.03	0.62	1.02e-05	-0.08	-0.07	0.93
cg06191810	1.92	3.11	-0.1	-0.25	1.6e-05	-0.01	-0.01	0.9
cg17662034	2.13	3.91	0.05	-0.21	0.003638	-0.07	-0.05	0.65

## Sheet: Underweight-related sites
Longitudinal analysis of sites found differentially methylated in cord blood, between offspring of normal weight and underweight mothers
Probe	Estimated cord blood methylation in normal weight mum offspring (%)	Estimated cord blood methylation in underweight mum offspring (%)	Average yearly change for normal weight mum offspring 0-7 (%)	Average yearly change for underweight mum offspring 0-7 (%)	p-value for difference in methylation change 0-7	Average yearly change for normal weight mum offspring 7-17 (%)	Average yearly change for underweight mum offspring 7-17 (%)	p-value for difference in methylation change 7-17 (%)
cg12212206	2.78	4.22	0.17	-0.06	1.44e-11	-0.01	0.02	0.207351
cg18031436	1.81	2.78	-0.09	-0.26	4.51e-07	-0.02	0.01	0.268092
cg22727304	3.52	5.02	0.22	0	4.8e-08	0.01	0.02	0.743495
cg18030386	95.96	90.97	-0.22	0.5	5.42e-09	-0.13	-0.18	0.615161
cg27310761	4.38	6.14	-0.04	-0.29	9.77e-06	0.02	0.06	0.404722
cg05628381	3.08	4.54	0.2	-0.03	7.48e-09	0	0.01	0.598996
cg10592690	3.1	5.51	0.16	-0.19	1.78e-10	-0.01	-0.03	0.64153
cg14171460	96.55	92.42	-0.13	0.51	8.73e-14	-0.05	-0.13	0.168371
cg16533147	3.14	6.52	0.38	-0.03	3.77e-06	0.02	-0.1	0.064235
cg00519299	5.34	7.41	0.13	-0.24	0.001386	0.06	0.17	0.182576
cg25220065	2.48	3.63	0.16	-0.02	6.62e-06	0.01	0.03	0.505856
cg24039697	5.49	6.68	-0.06	-0.38	0.000246	-0.07	0.02	0.150972
cg24546153	2.95	4.37	0.1	-0.12	1.75e-05	0.02	0.05	0.451825
cg16099496	2.99	5.14	0.07	-0.25	5.54e-07	0	-0.01	0.863108
cg08149193	5.53	8.63	-0.11	-0.51	0.00158	0.05	0.11	0.443812
cg26678013	3.41	4.8	0.21	0.01	6.25e-08	-0.01	0	0.635023
cg26539524	1.4	1.95	0.09	0.04	0.094565	-0.01	-0.02	0.48992
cg02987471	2.51	3.69	0.14	-0.01	1.03e-05	0	-0.01	0.523484
cg25785397	4.36	7.08	0.21	-0.14	0.000388	-0.03	-0.05	0.763551
cg18845801	2.04	2.15	0.07	0.09	0.596128	-0.01	-0.03	0.300597
cg17656396	1.92	2.15	0.01	-0.02	0.040315	-0.01	-0.01	0.928289
cg26796513	98.3	94.11	-0.4	0.2	2.45e-09	-0.06	-0.07	0.951535
cg04102760	2.88	3.96	0.17	0.03	5.72e-05	-0.02	-0.03	0.590375
cg05949800	1.76	2.97	0.25	0.07	2.24e-09	0	0.03	0.252777
cg07382590	2.36	3.4	0.1	-0.04	1.44e-05	-0.01	-0.02	0.690071
cg09753043	3.95	5.95	0.18	-0.11	3.09e-06	0	0.01	0.932572
cg25228773	1.44	2.55	-0.01	-0.17	4.61e-09	-0.01	-0.01	0.819283
cg25237365	3.62	5.11	-0.01	-0.21	0.00182	0.01	0.01	0.992912
cg14937343	4.06	5.56	0.1	-0.02	0.063229	0.01	-0.08	0.023228
cg04072570	2.44	5.31	0.17	-0.25	5.28e-06	0.01	0	0.923003
cg15642534	3.61	4.89	0.18	0.01	9.34e-05	-0.01	-0.02	0.637137
cg06248767	3.56	6.6	0.08	-0.38	2.71e-06	0.05	0.06	0.845137
cg23653835	1.99	3.19	0.19	0	1.45e-09	-0.01	0	0.606542
cg27023515	2.42	4.39	0.14	-0.15	3.64e-09	-0.01	0	0.742298
cg00366818	3.33	4.41	0.07	-0.06	0.002838	-0.02	-0.04	0.631797
cg18423962	2.64	3.78	0.14	-0.02	2.38e-05	0	0	0.924949
cg05575995	2.25	4.26	0.23	-0.06	7.68e-10	0	0	0.949456
cg14033944	2.51	4.51	0.17	-0.1	3.44e-08	-0.01	0	0.793044
cg13441730	2.51	4.73	0.41	0.07	0.001304	0.04	-0.02	0.416948
cg24335868	3.28	4.2	0.14	-0.02	5.58e-06	-0.01	-0.02	0.662849
cg02144298	1.31	1.99	-0.02	-0.09	0.00207	-0.01	-0.02	0.453234
cg00278028	2.23	3.23	0.11	-0.02	0.000781	0	-0.01	0.71943
cg23378495	3.22	4.6	0	-0.2	7.36e-05	0.03	0.02	0.771881
cg17839314	1.98	4.03	0.3	0.03	6.87e-08	0.01	-0.02	0.536165
cg02792168	92.34	87.51	0.23	0.87	0.000112	-0.02	0.06	0.435002
cg12108269	3.76	5.19	0.12	-0.11	8.84e-10	-0.02	0	0.498322
cg27056599	1.45	2.65	0.28	0.12	0.00108	0.02	0.02	0.862323
cg07338077	1.49	3.31	0.26	0.02	8.78e-08	0.01	0.02	0.887438
cg23658014	4.94	6.17	0.23	0.06	1.44e-05	0.01	0.01	0.954087
cg21066735	2.67	3.9	0.17	0.01	3.84e-05	0.01	-0.01	0.527474
cg10227368	7.34	10.53	-0.1	-0.54	0.00027	0.05	0.02	0.684296
cg04858553	2.76	5.81	0.33	-0.09	2.43e-08	0.02	-0.02	0.423856
cg01835665	3.54	5.78	-0.08	-0.37	8.95e-06	0.01	-0.05	0.215873
cg23479892	2.01	3.23	0.15	-0.03	1.95e-08	0.02	0.06	0.082422
cg17181598	96.78	94.97	-0.22	0	0.000349	-0.06	0.01	0.115729
cg12646385	3.32	7.07	0.43	-0.14	3.07e-06	0.11	0.16	0.610758
cg04022063	3.19	4.4	-0.09	-0.26	0.000406	0	0	0.955135
cg13913015	2.26	3.45	0.17	0.02	0.000153	0.02	0.03	0.774268
cg02912127	3.73	7.32	0.24	-0.18	0.001	0.06	-0.05	0.211199
cg07545317	5.14	8.49	0.06	-0.54	6.72e-07	0.02	0.08	0.475583
cg25120290	3.95	5.49	0.14	-0.02	0.01065	0.02	-0.05	0.119397
cg11102858	2.76	3.84	0.14	-0.02	8.56e-07	0	0.03	0.240108
cg23053573	2.78	3.97	0.07	-0.11	1.85e-06	0.01	0.04	0.38036
cg16333401	2.71	4.68	0.2	-0.12	2.42e-10	-0.01	0.03	0.33838
cg15056105	6.08	7.87	-0.1	-0.28	0.108601	-0.03	-0.02	0.97301
cg16400794	4.98	7.39	-0.04	-0.43	0.000419	0.12	0.15	0.61399
cg02778678	95.52	91.63	0.07	0.68	5.84e-10	-0.04	-0.04	0.974733
cg03053407	1.63	4.5	0.2	-0.25	1.68e-06	0.02	0.05	0.59996
cg04090147	2.6	3.63	0.09	-0.07	3.25e-07	-0.01	0	0.580958
cg25712316	2.86	4.08	0.15	-0.02	3.03e-05	0	0	0.996054
cg22722891	2.4	3.79	0.14	-0.09	3.84e-12	0	0.04	0.045636
cg09793594	2.73	3.93	0.09	-0.1	7.82e-06	-0.01	0.02	0.254824
cg01693090	3.64	4.67	0.14	0	4.38e-05	-0.01	-0.04	0.187113
cg20161774	1.87	2.99	0.1	-0.06	1.29e-07	-0.01	0	0.796603
cg09777525	2.9	4.99	0.33	0.05	6.83e-08	0	-0.02	0.589092
cg19878733	2.77	4.72	0.22	-0.06	1.09e-06	0	0.02	0.560618
cg05779300	1.74	4.49	0.24	-0.13	1.89e-05	0.04	0.05	0.935702
cg13014623	1.84	2.65	0.03	-0.07	0.001499	0	0	0.831404
cg27167413	1.97	3.96	0.18	-0.09	2.42e-06	0.01	0	0.847371
cg18225582	2.16	3.29	0.13	-0.05	9.66e-09	-0.01	0	0.689045
cg25565998	2.38	3.5	0.1	-0.1	6.79e-10	0.02	0.04	0.51908
cg11980500	97.25	91.19	-0.45	0.39	7.15e-12	-0.02	-0.06	0.609603
cg03672933	1.18	2.29	0.19	0.04	4.68e-07	0.01	0.02	0.623919
cg06223477	3.47	4.64	0.05	-0.12	0.00019	0	-0.02	0.518969
cg13454331	1.99	3.95	0.27	0.01	1.57e-06	0	-0.01	0.889284
cg18802021	3.06	4.33	0.18	-0.04	8.58e-08	0.01	0.06	0.096874
cg24347663	1.69	2.31	0.02	-0.07	0.00038	-0.01	-0.01	0.785195
cg04543008	1.59	2.93	0.03	-0.19	0.000287	0	0.03	0.52731
cg01814139	2.06	3.15	0.14	0	1.3e-05	0	0.01	0.951088
cg26634707	3.1	4.35	0.19	0.02	9.9e-06	-0.01	0	0.826094
cg26774079	2.13	4.9	0.34	-0.05	1.27e-05	0.04	0.04	0.990687
cg19367232	3.37	5.2	0.17	-0.08	1.86e-05	0.02	0.02	0.938403
cg10529757	2.39	3.66	0.14	-0.05	3.65e-07	0	0.01	0.672792
cg16573663	1.95	3.12	0.16	0.01	2.43e-06	0.02	-0.01	0.297351
cg25323809	1.5	2.45	0.19	0.06	1.66e-05	0.01	0.01	0.820882
cg09624953	98.14	95.21	-0.29	0.15	4.83e-09	-0.03	-0.08	0.301251
cg09404405	3.02	4.17	0.09	-0.08	9.89e-06	0	0.01	0.711576
cg23996948	2.69	4.58	0.12	-0.14	7.17e-06	-0.01	-0.02	0.657456
cg05151154	3.39	4.37	0.09	-0.04	0.000594	0.01	0	0.670989
cg14143574	95.09	91.61	0	0.49	1.39e-09	-0.03	0.01	0.432059
cg27123975	4.25	5.47	-0.1	-0.31	0.000105	0.02	0	0.587578
cg07746699	3.11	4.53	0.26	0.04	3.13e-07	0.01	0.04	0.293562
cg07992044	2.29	5.23	0.31	-0.09	4.66e-09	0.01	0.03	0.717492
cg19908556	2.23	3.22	0.25	0.11	6.66e-05	-0.01	-0.02	0.858645
cg13365641	4.04	5.32	0.1	-0.1	1.49e-06	-0.01	0.01	0.4491
cg24171938	6.51	8.25	0.07	-0.22	1.09e-06	-0.03	-0.02	0.870136
cg08090133	1.45	4.02	0.05	-0.33	8.3e-11	-0.02	0.01	0.501506
cg19887178	3.69	5.56	0.2	-0.07	1.51e-05	0.01	0.01	0.938209
cg21817720	2.76	4.07	0.17	-0.02	7.77e-06	0.02	0.05	0.32343
cg01085225	2.49	3.49	0.14	0.02	2.38e-05	0	0	0.933525
cg09290497	2.62	3.85	0.04	-0.14	2.42e-06	-0.01	0	0.715692
cg17016394	3.03	4.24	0.1	-0.09	3.79e-07	0.02	0.02	0.967701
cg17667145	2.37	3.41	-0.12	-0.27	0.000367	-0.02	-0.01	0.662973
cg04631281	2.24	3.37	0.15	-0.01	1.43e-06	0	-0.01	0.738997
cg02281446	98.29	94.69	-0.2	0.29	3.43e-09	-0.03	0	0.664137
cg15688670	2.8	5.09	0.04	-0.27	1.11e-05	0.01	-0.01	0.711782
cg05628795	2.78	3.98	0.1	-0.08	1.81e-06	0.03	0.04	0.502521
cg07258916	1.56	2.6	0.15	-0.01	1.71e-07	0.01	0	0.6873
cg05600681	2.43	3.35	0.13	0	7.62e-05	-0.01	-0.02	0.531259
cg09913109	2.09	3.28	0.15	-0.02	6.72e-07	0.01	0	0.756972
cg19856822	3.25	4.41	0.07	-0.12	6.14e-07	0	0.03	0.302646
cg05375728	3.66	4.8	0.1	-0.03	0.008065	0	0.02	0.6517
cg27079009	1.78	4.59	0.36	-0.05	9.52e-10	0.02	0.02	0.967887
cg16794406	1.76	4.5	0.26	-0.15	4.05e-06	0.03	0.07	0.494161
cg23285774	2.43	4.21	0.28	0.02	1.21e-07	0	0.02	0.689066
cg13443733	1.94	4.5	0.3	-0.06	6.29e-08	-0.02	0	0.711716
cg25602759	1.99	4.85	0.27	-0.14	2.87e-06	0.02	0.01	0.906404
cg17168636	1.47	3.34	0.23	-0.03	3.47e-07	-0.01	-0.02	0.584004
cg02326931	2.17	3.01	0.01	-0.11	2.84e-07	-0.01	0	0.454235
cg02642404	3.26	4.39	0.14	-0.02	6.66e-05	0.01	-0.01	0.428452
cg20749790	3.4	6.06	0.24	-0.18	2.36e-06	0.02	0.08	0.334547
cg12637205	2.41	3.54	0.14	-0.02	5.78e-06	0	0	0.784726
cg23780597	1.93	2.36	0.11	0.04	4.35e-05	0	0.01	0.418236
cg25272645	4.04	5.94	-0.01	-0.33	1.14e-06	-0.01	0.03	0.353872
cg01857342	2.3	3.4	0.13	-0.03	1.76e-07	-0.01	-0.01	0.691055
cg01971132	2.44	4.37	0.14	-0.15	1.23e-08	0.01	0.02	0.77173
cg19237607	3.01	4.19	0.2	0.02	4.38e-06	0.01	0.02	0.667471
cg01448276	5.3	7.15	0.15	-0.12	0.008983	0.01	0.04	0.727772
cg14377205	1.62	2.74	0.12	-0.03	6.57e-07	0.01	0.01	0.933125
cg03667593	1.87	3.76	0.19	-0.08	1.05e-08	0.01	0.02	0.77375
cg08772163	4.63	7.56	-0.06	-0.5	4.27e-05	0.05	0.06	0.898272
cg13014058	2.51	4.45	0.17	-0.09	6.35e-06	0	0.02	0.729687
cg00783945	3.31	4.42	0.13	-0.03	1.09e-05	-0.01	0.01	0.379522
cg06374165	5.02	8.38	-0.25	-0.77	8.84e-06	0.02	0.04	0.827496
cg13191115	3.69	4.87	0.14	-0.07	3.86e-08	0.03	0.06	0.286922
cg25846765	1.96	4.61	0.3	-0.06	4.64e-08	-0.01	-0.01	0.951102
cg27273254	1.97	3.77	0.17	-0.09	4.25e-06	0.03	0.05	0.564005
cg13349776	3.02	3.57	0.03	-0.03	0.008775	-0.03	-0.05	0.273981
cg11121825	2.18	3.26	0.18	0.03	2.66e-07	0	0.01	0.654769
cg13539115	3.4	4.51	0.06	-0.08	0.000297	-0.02	-0.02	0.997378
cg14325733	1.22	4.07	0.31	-0.12	9.03e-10	0.01	0.03	0.683047
cg09526975	1.42	4.09	0.25	-0.11	3.83e-08	0	-0.01	0.691907
cg08073312	5.4	6.82	-0.14	-0.34	0.000731	0.03	0.01	0.628367
cg01513714	3.07	5.11	0.16	-0.14	2.82e-07	-0.01	0	0.951615
cg07464025	2.8	5.36	0.41	0.02	5e-08	-0.01	0.01	0.665457
cg01461847	4.41	7.87	0.27	-0.13	0.000381	-0.09	-0.16	0.350107
cg26284613	1.62	3.57	0.26	0.01	1.42e-07	0	-0.02	0.378757
cg02370232	97	95.22	-0.03	0.21	7.47e-06	-0.06	-0.05	0.717603
cg04062682	1.79	3.95	0.17	-0.14	1.36e-07	0	0.01	0.850747
cg05657462	2.99	4.05	0.14	0	4.33e-05	0.01	0	0.675647
cg15827387	2.04	3.89	0.3	0.02	3.12e-06	0.01	0.04	0.526889
cg03075725	2.38	3.43	0.13	-0.01	1.34e-05	0.01	0.02	0.582678
cg27142229	2.98	4.17	0.03	-0.16	4.76e-05	0.01	0.01	0.777874
cg13560136	3.35	5.16	0.13	-0.13	1.27e-05	0.03	0.04	0.706725
cg03277049	13.96	15.85	-0.66	-0.4	0.109158	0.02	-0.31	0.002557
cg26677602	1.39	4.11	0.26	-0.16	2.41e-06	0.03	0.05	0.704879
cg22448601	3.02	4.86	0.13	-0.15	3.88e-06	0	0.02	0.680175
cg00964484	4.16	5.42	0.02	-0.2	0.009494	0	0.1	0.094803
cg12306156	2.63	3.64	0.23	0.1	0.00071	0	-0.01	0.68996
cg12013492	2.79	5.35	0.28	-0.09	0.000105	0.04	0.02	0.781516
cg19532257	3.44	5.52	0.1	-0.21	1.88e-06	0.02	0.05	0.484057
cg19602920	2.75	3.83	0.19	0.03	1.22e-06	-0.01	-0.01	0.896901
cg25149069	3.23	4.44	0.11	-0.04	0.000142	-0.02	-0.03	0.770469
cg12529868	1.23	3.91	0.29	-0.11	1.21e-08	0.02	0.03	0.706317
cg07015190	1.22	2.22	0.18	0.04	5.57e-06	-0.01	-0.01	0.764077
cg12550412	1.46	2.5	0.14	0	3.51e-06	0.01	0	0.716249
cg24017516	3.49	4.72	0.19	-0.01	8.79e-07	0	0.02	0.51242
cg14385961	1.44	4.26	0.19	-0.23	1.69e-06	0.02	0.05	0.5421
cg00368989	3.3	4.44	0.08	-0.05	0.000608	0.01	-0.02	0.241724
cg26864230	2.29	4.09	0.3	0.05	1.15e-06	0	0.02	0.67819
cg04891917	2.02	3.78	0.36	0.1	2.02e-07	0	0.01	0.752314
cg16453206	3.58	4.61	0.1	-0.07	2.12e-05	-0.01	0.01	0.493626
cg07232095	83.72	71.95	0	1.75	3.23e-05	-0.11	-0.1	0.973446
cg23734074	3.48	4.81	0.13	-0.03	0.001695	0.04	0.01	0.471933
cg27569742	2.23	4.86	0.32	-0.05	1.72e-07	0.01	0.01	0.990746
cg10835893	4.86	6.91	-0.1	-0.39	5.58e-08	-0.02	-0.01	0.866552
cg01759437	2.56	5.34	0.39	-0.02	7.78e-06	0.04	0.05	0.96829
cg16996661	3.78	5.63	0.04	-0.23	1.22e-06	0	0.02	0.591166
cg27219598	3.23	4.22	0.09	-0.04	0.001614	-0.02	-0.03	0.579994
cg13537283	2.63	3.68	0.12	-0.03	7.91e-06	0.02	0.01	0.855106
cg05940881	3.14	4.27	0.07	-0.11	2.57e-07	-0.02	0.01	0.204957
cg12071888	4.51	7.12	0.16	-0.21	0.001689	0.1	0.11	0.857651
cg19692165	3	4.37	-0.01	-0.2	2.27e-05	-0.01	-0.01	0.899057
cg22808478	89.58	84.56	0.07	0.94	2.75e-06	-0.16	-0.28	0.363039
cg24044501	5.88	7.1	0.01	-0.12	0.006903	-0.01	-0.07	0.0875
cg26812728	3.63	4.78	0.07	-0.14	2.58e-07	0	0.04	0.111807
cg25924411	3.65	5.59	0.12	-0.2	9.29e-07	0.01	0.03	0.614596
cg20201954	2.37	4.22	0.26	-0.01	4.19e-08	0	0.02	0.478486
cg24597158	3.34	4.54	0.1	-0.08	2.62e-05	-0.01	0	0.858925
cg03105133	2.63	3.8	0.13	-0.05	1.87e-09	-0.02	0	0.327885
cg23627620	3.02	4.09	0.23	0.04	1.04e-05	0.04	0.05	0.898941
cg13181604	5.12	7.28	0.05	-0.28	1.53e-05	0.03	0.05	0.735132
cg00356511	2.11	3.14	0.1	-0.05	6e-07	0	0.01	0.621826
cg09677741	2.89	5.76	0.25	-0.18	6.06e-06	0.06	0.05	0.874807
cg14056412	3.14	4.24	0.1	-0.07	1.94e-05	0.01	0.01	0.982501
cg27408887	1.92	2.91	0.19	0.06	7.11e-05	-0.01	-0.01	0.696242
cg03637878	2.1	3.86	0.2	-0.04	4.66e-05	0.01	0	0.737788
cg08004919	2.52	3.55	0.11	-0.01	0.000408	-0.01	-0.03	0.213036
cg13782814	0.35	3.06	0.33	-0.04	1.55e-08	0.02	0.01	0.806574
cg12237616	94.98	90.78	-0.23	0.33	1.53e-06	-0.08	-0.05	0.769939
cg17476421	3.2	5.02	0.19	-0.11	1.52e-06	-0.01	0.04	0.260097
cg09549240	7.29	8.97	-0.17	-0.45	0.002192	-0.01	0.02	0.666615
cg02224864	3.73	5.59	0.23	-0.05	6.44e-06	-0.01	0	0.792418
cg20312087	3.19	4.21	0.06	-0.08	1.92e-05	-0.03	-0.02	0.656273
cg21472700	2.86	4.09	0.13	-0.05	9.57e-06	0.03	0.03	0.94535
cg26912412	2.81	5.53	0.12	-0.26	3.57e-05	0.01	0	0.918029
cg01996714	2.81	3.91	0.16	-0.03	4.3e-07	0.01	0.04	0.192138
cg24984653	2.29	3.38	0.07	-0.08	1.46e-05	0	-0.03	0.317038
cg16661654	3.61	4.98	0.06	-0.14	6.82e-06	-0.01	0	0.79496
cg08740522	2.46	3.45	0.15	-0.02	5.58e-08	0	0.02	0.398199
cg11520366	1.96	3.05	0.09	-0.06	2.77e-06	0	-0.01	0.663559
cg21981500	2.83	4.77	0.26	0.04	0.000417	-0.02	-0.07	0.290598
cg19829847	6.18	10.97	0.29	-0.5	4.77e-07	0.02	0.12	0.352877
cg27312388	2.6	5.35	0.09	-0.24	0.000488	0.03	-0.04	0.272341
cg19849428	1.78	4.46	0.59	0.15	0.000843	0.03	-0.04	0.478666
cg03017520	5.76	7.86	0.38	0.03	0.001049	0.07	0.04	0.748967
cg19559621	2.81	4.65	0.03	-0.19	0.000477	0	-0.04	0.367566
cg07423198	3.02	4.8	0.1	-0.13	1.82e-05	-0.02	-0.04	0.580445
cg06276084	97.89	94.4	-0.36	0.11	1.87e-08	-0.05	-0.02	0.616415
cg16477886	2.58	4.52	0.19	-0.09	9.35e-08	0	0	0.994082
cg04287982	4.09	5.16	0.18	0.04	0.004031	0.01	0.02	0.798521
cg26757305	4.14	6.82	0.18	-0.2	0.001119	0.03	0.03	0.961534
cg02253230	1.81	2.89	0.16	0.01	6.58e-07	0.01	-0.01	0.38744
cg24158594	2.96	4.09	0.1	-0.04	0.000169	0.01	-0.02	0.37704
cg03577733	2.47	3.6	0.09	-0.06	0.000245	0.01	-0.02	0.392171
cg22038796	3.55	3.76	-0.02	-0.05	0.599248	-0.04	0.05	0.010132
cg12624894	2.08	3.14	0.22	0.08	0.000292	0.01	0.03	0.530695
cg03574651	2.95	4.24	0.15	-0.02	3.84e-05	0.01	0.03	0.36803
cg20681931	3.43	4.4	0.12	-0.05	1.66e-05	-0.02	0.02	0.230791
cg20863409	2.52	4.43	0.22	-0.06	7.84e-06	0.03	0.05	0.66565
cg03103770	2.47	3.47	0.14	-0.04	1.05e-06	0.02	0.04	0.405319
cg03244690	3.11	4.26	0.09	-0.07	5.1e-05	0	0.01	0.588317
cg09558427	1.32	4.06	0.26	-0.14	2.93e-09	0.01	0.02	0.759255
cg01835144	2.8	3.9	0.12	-0.01	2.66e-05	0	-0.02	0.331259
cg01500001	2.11	3.08	0.19	0.07	0.00126	0.02	0.01	0.940722
cg21546996	1.49	4.26	0.37	-0.04	1.8e-08	-0.01	0.02	0.633068
cg06758143	3.04	4.81	0.16	-0.08	8.48e-05	-0.02	-0.01	0.84983
cg16353345	2.47	3.55	0.16	-0.01	2.44e-06	0	0.02	0.405696
cg17023648	2.91	4.86	0.27	-0.03	8.01e-07	0.01	0.05	0.365373
cg25977958	2.31	3.31	0.19	0.05	2.09e-05	0	0.01	0.744874
cg22183053	2.38	3.46	0.05	-0.13	3.11e-08	-0.01	0	0.754728
cg16323892	2.37	3.4	0.15	0	1.03e-06	-0.01	-0.01	0.860815
cg16834708	2.4	5.25	0.13	-0.28	1.53e-05	0.04	0.05	0.877089
cg24874555	6.08	7.78	0.29	0.12	0.011123	0.04	0.01	0.513202
cg18250212	5.54	8.25	-0.21	-0.7	6.89e-05	-0.02	0.05	0.396025
cg18233416	2.55	3.57	0.07	-0.08	6.98e-05	-0.01	-0.01	0.814083
cg03191889	2.56	4.22	0.19	-0.06	6.61e-07	-0.01	-0.02	0.858553
cg26298942	2.28	3.4	0.16	0.02	3.04e-05	0	-0.01	0.661499
cg24949795	1.26	3.07	0.25	0	7e-08	0	-0.01	0.713629
cg04532952	1.45	3.52	0.38	0.01	1.17e-05	0.06	0.12	0.287933
cg14022434	1.95	2.84	0.14	0.03	0.000132	0	-0.02	0.37574
cg10661191	5.7	8.7	-0.03	-0.55	8.1e-06	0.07	0.1	0.678254
cg26479951	1.77	2.91	0.14	-0.03	3.98e-07	0.03	0.02	0.901867
cg05307257	95.77	92.56	-0.11	0.38	1.15e-08	-0.12	-0.14	0.746143
cg09856709	3.81	4.76	-0.09	-0.21	0.003028	0	-0.03	0.342545
cg22113588	2.72	3.89	0.18	0.05	0.000174	0	-0.01	0.485554
cg04176437	2.72	5.28	0.27	-0.09	3.38e-05	0.02	0.01	0.893595
cg14595911	2.13	4.04	0.22	-0.07	3.58e-08	0.01	0.02	0.776031
cg25349350	2.12	3.18	0.18	0.02	6.01e-07	0	0.01	0.846629
cg06945667	4.05	5.26	0.03	-0.15	0.000175	0.02	0.02	0.959468
cg20340866	3.75	5.37	0.22	0.02	0.004616	0.04	0.03	0.792363
cg15900444	4.18	7.06	0.09	-0.29	0.00056	0.05	0.01	0.627341
cg26207201	3.37	6.2	-0.06	-0.43	0.000185	0.02	0	0.797289
cg27309677	2.07	3.64	0.07	0.05	0.308879	-0.01	-0.01	0.845105
cg00423969	7.08	11.07	0.48	0.03	0.000674	-0.02	-0.16	0.126567
cg14258243	1.99	2.95	0.16	-0.01	1.78e-07	0	0.03	0.28342
cg11860954	1.76	4.36	0.26	-0.1	4.11e-05	0.04	0.06	0.842154
cg26150754	1.78	4.35	0.33	-0.06	6.59e-09	0	0.03	0.492772
cg27557946	2.9	5.6	0.11	-0.3	0.000259	0.07	0.06	0.88383
cg19019038	2.76	3.79	0.14	-0.01	4.21e-06	0.01	0.02	0.687123
cg18601167	3.85	6.07	0.2	-0.13	3.88e-06	-0.01	-0.02	0.799699
cg07083896	2.74	3.87	0.17	0.04	0.000426	0.01	-0.01	0.429437
cg10755375	1.59	2.04	0.05	-0.01	5.23e-05	-0.01	-0.01	0.747165
cg08307612	2.37	4.35	0.13	-0.13	1.69e-05	0.03	0.01	0.725092
cg20749916	4.03	6.71	0.06	-0.33	0.000317	0.04	0.01	0.755779
cg21730710	2.61	3.74	0.16	-0.02	5.47e-07	-0.01	0.01	0.526254
cg02081364	1.84	2.06	0.03	-0.01	0.001565	-0.01	0	0.26562
cg21065401	3.59	5.59	0.1	-0.17	0.000138	0.04	0.03	0.748536
cg19013489	3.27	5.07	0.21	-0.05	2.86e-05	0.02	0.02	0.870465
cg20640573	3.41	4.59	0.16	-0.01	8.88e-06	0	0.04	0.192104
cg05843340	3.44	4.84	-0.16	-0.37	0.000123	-0.02	0.01	0.487814
cg01106145	2.97	4.04	0.12	-0.04	1.63e-05	0	-0.02	0.337667
cg20247048	5.43	8.04	0.04	-0.3	2.81e-06	0.01	-0.03	0.525084
cg22173241	2.72	3.61	0.07	-0.08	3.33e-06	0	0.01	0.679484
cg27110648	2.93	4.92	0.14	-0.18	9.71e-06	0.02	0.04	0.786975
cg19569081	3.64	5.7	-0.04	-0.36	7.98e-06	0.02	0.04	0.594948
cg16010723	1.93	2.97	0.2	0.04	3.85e-07	0.01	0.01	0.919578
cg20842253	6.54	9.34	-0.15	-0.38	0.054174	-0.04	-0.19	0.062443
cg19127884	2.93	4.02	0.13	-0.03	2.25e-06	-0.01	-0.02	0.687735
cg24859937	2.25	4.92	0.14	-0.26	9.51e-06	0.01	0.06	0.441435
cg21474053	97.38	95.4	-0.11	0.19	3.82e-10	-0.03	-0.02	0.873567
cg12419348	1.29	1.38	0.03	0.03	0.804402	0	-0.02	0.271682
cg08230472	2.39	4.22	0.22	-0.04	5.26e-07	-0.01	0	0.760324
cg02471346	3.79	5.7	0.16	-0.08	0.00419	0	0.02	0.800952
cg15815767	2.16	3.92	0.24	0.02	4.08e-06	0	-0.01	0.816701
cg10419511	2.32	3.37	0.2	0.06	5.59e-06	0	0	0.759758
cg20593611	2.27	3.33	0.24	0.07	1.1e-05	0.02	0.01	0.720322
cg18959554	5.19	7.24	-0.16	-0.49	1.82e-07	-0.06	0	0.193549
cg26732691	3.38	5.18	0.2	-0.08	2.93e-06	-0.02	0	0.71819
cg20196129	3.87	4.97	0.06	-0.12	0.000396	-0.02	0	0.650099
cg01565965	2.14	3.26	0.17	0.01	1.07e-05	0	0.02	0.408436
cg13072611	2.88	4.48	0.15	-0.06	0.001229	0.03	0	0.509607
cg06047700	2.38	4.17	0.14	-0.13	1.17e-05	0.02	0.02	0.947858
cg06872588	97.61	93.69	-0.44	0.08	9.43e-08	-0.12	-0.1	0.7778
cg12482305	3.7	4.92	0.12	-0.07	0.01226	-0.01	-0.01	0.979169
cg03588376	1.82	3.76	0.2	-0.09	1.67e-06	0.01	0.03	0.690277
cg26266703	1.57	2.63	0.14	-0.01	4.85e-07	0	-0.01	0.606936
cg07563873	2.4	3.36	0.17	0.02	2.74e-06	0	-0.01	0.633698
cg01949902	2.97	4.74	0.15	-0.1	2.5e-07	0	-0.02	0.620065
cg01474603	2.26	4.16	0.24	0	6.26e-05	0.02	0.05	0.558036
cg22467470	98.21	95.26	-0.29	0.13	6.54e-07	-0.07	-0.1	0.609592
cg01483681	4.48	6.25	0.11	-0.18	2.07e-06	-0.02	0.02	0.372044
cg10373780	2.14	3.25	0.18	0.02	1.02e-05	0.01	0.03	0.625926
cg08915922	2.14	2.83	0.04	-0.07	1.67e-06	-0.01	-0.01	0.793237
cg07054040	2.59	4.41	0.3	0.04	4.99e-06	0.02	0.03	0.907994
cg01667350	3.6	5.26	0.08	-0.16	0.000601	0.02	0.02	0.924835
cg15314170	4.01	5.85	0.18	-0.05	0.000393	0.01	-0.03	0.423127
cg05635276	1.71	3.63	0.24	-0.05	2.95e-08	0.01	0.02	0.873231
cg07139928	1.35	3.2	0.24	-0.03	2.42e-08	0	0.02	0.585731
cg08162337	2.75	4.4	0.26	0.03	4.79e-06	0.01	0.01	0.863944
cg02480522	2.97	5.75	0.17	-0.25	3.51e-06	0.01	0.04	0.67236
cg26330326	2.09	4.58	0.2	-0.19	1.21e-08	0	0.01	0.848307
cg24244752	3.09	4.91	0.12	-0.11	0.000445	0.01	-0.02	0.613059
cg17352386	2.1	3.94	0.25	-0.02	7.63e-08	-0.01	0.01	0.642533
cg06704466	98.28	94.76	-0.27	0.22	1.46e-07	-0.06	-0.04	0.806996
cg12577321	1.91	2.57	-0.13	-0.25	0.006644	-0.02	-0.01	0.627009
cg05378295	1.95	2.96	0.18	0.04	0.000123	0.02	0.02	0.92324
cg16919615	1.81	4.53	0.14	-0.27	1.3e-05	0.07	0.05	0.68372
cg18271025	3.63	4.81	0.13	-0.04	0.000126	0	0	0.917508
cg16455791	1.13	3.37	0.34	0.06	3.77e-05	0.01	0.01	0.946618
cg27020965	3.11	3.78	0.03	-0.04	0.020099	-0.02	-0.05	0.247098
cg21549333	2.35	2.46	0.07	0.02	0.079811	-0.01	0.02	0.097176
cg09360770	2.38	3.49	0.11	-0.04	0.000938	0	-0.01	0.676352
cg10259748	3.78	4.89	0.11	-0.04	0.000582	-0.02	-0.05	0.338556
cg19105459	1.99	3.06	0.17	0.02	1.95e-06	0.01	0.01	0.857428
cg11090676	3.34	5.1	0.15	-0.13	2.02e-06	-0.02	0.02	0.325675
cg22013210	1.54	2.56	0.2	0.06	1.31e-05	0.01	0	0.524286
cg12802286	92.78	87.83	0.07	0.57	0.004822	-0.02	-0.21	0.138141
cg02373627	89.94	73.92	-1.02	1.46	1.94e-05	-0.12	-0.43	0.443896
cg21590616	4.95	7.74	0.04	-0.36	0.000298	0.06	0.07	0.856419
cg23087239	95.7	92.22	-0.11	0.38	5.14e-08	-0.03	-0.04	0.934944
cg06910299	4.07	5.79	0.05	-0.21	0.00036	0.05	0.07	0.680098
cg11391334	3.3	5.19	0.17	-0.11	3.48e-06	0.02	0.02	0.947244
cg14148055	2.93	4.18	0.18	0.02	0.000498	0.01	0	0.718208
cg01873886	2.01	4	0.2	-0.12	1.46e-07	0.04	0.1	0.161469
cg16409651	2.49	3.47	0.13	-0.01	0.000557	0	0	0.914926
cg15642292	5.22	7.12	-0.05	-0.37	4.39e-05	0.01	0.03	0.709396
cg17765480	2.11	3.09	0.19	0.04	5.51e-05	0.01	0.04	0.256866
cg22202031	2.96	4.06	0.13	-0.05	1.44e-06	0	0	0.766625
cg02545393	2.36	3.47	0.11	-0.05	6.22e-07	0.01	0.01	0.9496
cg10835172	2.04	3	0.11	-0.03	4.15e-06	0	0.01	0.835413
cg04884011	2.65	3.71	0.08	-0.08	0.000382	-0.01	0	0.713466
cg19425114	94.49	92.74	0.13	0.43	4.06e-05	-0.08	-0.1	0.573737
cg20382089	2.76	3.74	0.29	0.15	0.000246	0.01	0.01	0.871062
cg19407086	1.88	2.49	-0.01	-0.09	6.48e-05	0.01	0.01	0.949135
cg13260615	89.79	81.74	0.56	1.83	1.13e-06	-0.28	-0.46	0.323849
cg11369906	2.66	4.61	0.17	-0.09	2.5e-05	-0.01	-0.02	0.828932
cg14235685	96.45	93.34	-0.07	0.41	7.62e-09	-0.07	-0.09	0.765811
cg19729116	5.12	6.17	0.07	-0.05	0.009091	-0.03	-0.02	0.8748
cg12073565	3.51	6.06	0.05	-0.33	0.00058	0.05	0.05	0.991614
cg09183753	3.54	4.66	0.12	-0.06	0.000274	0	0.1	0.004197
cg09508531	1.42	3.06	0.22	-0.01	1.54e-06	0	0.01	0.769097
cg24291822	2.66	3.54	0.12	0.03	0.01501	0.01	-0.03	0.135053
cg03419885	2.34	3.51	0.08	-0.05	0.001111	0.03	0.01	0.619343
cg13727613	2.55	3.54	0.08	-0.05	3.82e-06	-0.01	-0.02	0.881987
cg10832495	2.8	3.87	0.04	-0.11	2.37e-06	-0.01	0	0.728791
cg26986558	1.69	3.39	0.25	0	1.16e-06	0.01	0	0.788158
cg13483474	3.1	6.05	0.19	-0.22	0.000166	0.04	0.03	0.952983
cg19772356	2.57	4.55	0.16	-0.09	1.66e-05	0.03	0	0.49353
cg23737737	2.84	4.62	0.21	-0.07	4.91e-06	-0.01	0.03	0.453491
cg21237313	3.38	4.32	0.21	0.07	0.003196	0.03	0.03	0.933551
cg03063710	2.6	5.28	0.21	-0.18	1.55e-05	0.03	0.02	0.90068
cg27393146	99.17	96.1	-0.35	0.12	3.52e-07	-0.04	-0.08	0.541138
cg08322205	2.33	3.32	0.08	-0.01	0.004698	-0.01	-0.03	0.439659
cg08161720	5.04	6.76	-0.09	-0.39	0.000633	0	0.04	0.497411
cg05950854	1.42	2.44	0.12	-0.02	3.62e-06	0	0	0.763439
cg03290752	3.35	5.21	0.1	-0.2	2.09e-08	0	0.05	0.227848
cg14880228	2.61	3.62	0.13	0.01	0.000637	0.02	-0.01	0.303981
cg10348922	3.45	4.62	0.07	-0.06	0.000117	0	-0.03	0.207365
cg10073129	3.06	5.43	0.04	-0.3	0.00044	0.04	0	0.592145
cg14666006	1.45	2.49	0.2	0.08	1.65e-05	0.02	0.01	0.64105
cg09925855	3.48	6.2	-0.04	-0.39	0.000974	0.06	0.02	0.615819
cg04961397	97.79	95.71	-0.21	0.09	5.97e-05	-0.03	-0.01	0.775751
cg18864914	2.64	4.54	0.15	-0.12	1.2e-07	0.01	0.01	0.926238
cg18197866	97.67	94.34	-0.33	0.16	7.29e-07	-0.1	-0.12	0.756547
cg05587282	3.67	4.76	0.05	-0.14	1.11e-05	0.02	0.04	0.427138
cg26630231	4.79	5.87	0.07	0.05	0.720751	0.06	0.05	0.808092
cg02457826	2.38	4	0.3	0.06	3.28e-07	0.02	0.03	0.622449
cg10309340	2.59	3.82	0.13	-0.07	8.66e-06	0.01	0.04	0.240669
cg09793121	4.62	7.85	0.1	-0.39	8.39e-05	0.07	0.01	0.487446
cg15121240	2.95	5.76	0.15	-0.23	1.25e-07	-0.02	-0.01	0.858218
cg01963134	2.91	3.89	0.16	0.06	0.008779	0	-0.03	0.313152
cg24182603	3.03	3.99	0.12	-0.02	9.84e-05	-0.01	-0.02	0.449809
cg00660163	2.08	2.62	-0.01	-0.11	5.63e-05	-0.01	-0.02	0.498988
cg11832221	2.98	4.01	0.15	-0.02	3.31e-05	0	0	0.91754
cg15465092	0.93	2.8	0.2	-0.08	5.97e-09	0.01	0.01	0.881574
cg20315951	2.37	3.5	0.21	0.06	7.18e-06	0.01	0.02	0.847717
cg25361117	2.26	3.3	0.08	-0.06	0.000151	0	-0.02	0.533562
cg15467646	1.63	2.64	0.12	-0.02	3.67e-06	0	-0.02	0.259817
cg24158553	2.25	3.33	0.12	-0.01	2.24e-05	0	-0.01	0.536934
cg17555714	3.07	3.5	0.04	-0.04	0.001823	0	0	0.962481
cg13895235	4.89	6.95	-0.02	-0.33	5.51e-05	0	0	0.885659
cg13682187	25.21	36.63	0.61	-0.23	0.014112	-0.34	-0.74	0.094273
cg00139807	2.84	4.67	0.24	0.01	7.3e-06	0	0	0.923154
cg23272193	3.11	4.88	0.21	-0.04	5.24e-07	-0.01	0.01	0.747597
cg18486030	1.89	3.63	0.24	-0.01	0.000145	0.01	0.02	0.879928
cg12391232	2.63	3.79	0.15	-0.03	1.44e-08	0.01	0.01	0.928768
cg12565179	3.32	4.4	-0.03	-0.18	0.054041	0	-0.03	0.493954
cg16718263	3.18	5.87	0.14	-0.25	6.5e-05	0.04	0.01	0.614729
cg25587181	2.19	2.75	0.04	-0.03	0.010577	-0.03	-0.03	0.938009
cg25611796	89.24	84.58	0.33	1.01	1.01e-05	-0.21	-0.22	0.946185
cg24615831	2.2	3.32	0.15	-0.02	3.75e-06	0.02	0.04	0.324757
cg09761352	1.83	2.82	0.1	-0.06	2.26e-05	-0.01	0.01	0.638982
cg07654559	2.92	4.9	0.32	0.01	1.9e-06	0.03	0.03	0.980549
cg21130374	2.5	4.39	0.09	-0.18	6.99e-09	-0.01	0.01	0.714405
cg04313173	4.5	4.16	0.08	0.15	0.003233	-0.01	-0.03	0.294385
cg02242344	2.77	4.58	0.15	-0.17	0.000421	0.06	0.07	0.944924
cg21637097	2.89	3.94	0.1	-0.05	4.47e-05	0.01	0.02	0.745579
cg03762702	2.53	3.6	0.14	-0.02	1.42e-06	0	-0.01	0.70329
cg14381348	2.76	4.75	0.3	-0.02	6.82e-07	0.02	0.06	0.381577
cg19874428	2.94	5.48	0.14	-0.2	0.000156	0.03	0.03	0.988238
cg02662840	1.89	3.58	0.22	0	1.25e-05	0.03	0	0.364232
cg25814383	1.85	3.75	0.21	-0.07	3.41e-07	0.01	0.01	0.858366
cg05513806	6.5	8.09	0.27	0.05	0.048228	0.06	0.13	0.363494
cg15034692	2.6	3.59	0.08	-0.05	4.06e-05	-0.01	-0.01	0.921342
cg02087260	2.06	3.1	0.16	0.01	2.4e-06	0.02	0.01	0.758185
cg19342109	4.23	5.33	0.18	0	2.17e-05	0	0.01	0.783229
cg26256999	3.09	4.07	0.09	-0.05	9.53e-05	-0.01	-0.02	0.901593
cg24663397	2.16	3.28	0.13	-0.02	2.12e-06	0	-0.01	0.664907
cg01808433	3.15	4.05	0.16	0.04	0.00043	0	0.01	0.512586
cg14080967	3.31	4.36	0	-0.17	0.006531	0	0.01	0.843285
cg21604320	3.59	6.18	0.12	-0.27	0.000492	0.05	0.08	0.763748
cg13412066	2.1	3.2	0.08	-0.09	4.26e-05	0	0.01	0.945548
cg27481708	3.77	6.33	0.37	0	5.12e-05	0.03	0.06	0.660281
cg00116234	4.47	7.43	-0.14	-0.57	1.83e-05	0.02	0.01	0.959722
cg11122301	95.14	92.36	-0.04	0.43	2.42e-05	-0.13	-0.16	0.740742
cg17971086	96.52	92.67	-0.32	0.26	1.58e-08	-0.05	-0.11	0.393928
cg14980060	2.6	3.56	0.27	0.16	0.000719	0	-0.02	0.389157
cg04768449	2.75	4.56	0.19	-0.06	9.93e-06	0.01	0.01	0.969606
cg18439734	2.63	4.4	0.23	-0.06	2.98e-07	0	0.02	0.652507
cg21197375	3.43	4.56	0.11	-0.05	4.01e-05	0	0	0.904148
cg14794577	2.71	3.66	0.12	-0.03	5.51e-06	0	0.02	0.264961
cg16444062	92.81	89.48	0.26	0.76	6.11e-05	-0.11	-0.09	0.820624
cg00155423	2.14	4.25	0.23	-0.1	1.47e-07	0.02	0.05	0.465644
cg03347170	3.95	5.02	0.02	-0.16	1.49e-05	-0.01	0.04	0.06832
cg00176888	4.63	7.36	0.17	-0.23	0.000225	0.08	0.08	0.998744
cg25079799	2.83	3.77	0.17	0.02	6.38e-05	-0.01	0	0.618872
cg12076012	4.83	6.75	-0.14	-0.41	0.000329	0.04	0.03	0.770312
cg05165989	1.9	2.2	0.03	-0.02	3.05e-05	-0.02	0	0.06626
cg19509715	2.25	3.25	0.17	0.03	2.37e-05	0	-0.01	0.660821
cg25384247	2.69	3.81	0.16	0.03	5.05e-05	0.01	-0.01	0.591046
cg15823064	3.11	4.19	0.11	-0.03	9.22e-05	0	-0.02	0.380048
cg13060851	2.25	4.09	0.23	-0.09	9.96e-11	0.02	0.07	0.17002
cg06082920	2.02	3.77	0.29	0.01	8.87e-07	0	0.01	0.744788
cg13817182	1.81	4.07	0.3	-0.04	8.91e-07	0.01	0.03	0.701209
cg05214453	2.71	3.75	0.08	-0.07	3.08e-06	0	-0.01	0.780357
cg23366861	2.46	5.06	0.42	0.05	4.04e-05	0.03	0.04	0.808575
cg10821050	5.1	7.32	0.2	-0.11	0.000215	0.05	0	0.356444
cg02565255	3.08	5.55	0.03	-0.33	0.000126	0.03	0.02	0.95799
cg14515078	2.1	3.13	0.1	-0.04	7.73e-06	0	-0.02	0.382568
cg16288993	3.07	4.86	0.21	-0.07	3.61e-05	0.01	0.05	0.450565
cg15070848	2.51	3.57	0.21	0.02	0.000213	0.02	0.07	0.157056
cg25864125	1	2.88	0.29	0.04	2.86e-06	0.01	0.01	0.911506
cg23696891	4.38	5.77	-0.09	-0.32	7.85e-05	0	0.02	0.5568
cg27270541	7.98	11.74	-0.07	-0.58	1.97e-05	-0.06	-0.1	0.662612
cg11909137	2.46	5.18	0.3	-0.12	2.25e-07	-0.02	0.01	0.598138
cg19092620	3.52	4.52	-0.01	-0.15	6.01e-05	-0.01	-0.01	0.896346
cg10826045	2.04	2.05	0.08	0.07	0.735421	-0.01	0	0.445476
cg09970120	2.17	3.14	0.12	0.01	0.004644	0.02	-0.01	0.218227
cg23047271	8.9	11.13	-0.52	-0.89	0.004988	-0.16	-0.12	0.662896
cg11326485	2.63	3.83	0.18	-0.02	6.48e-05	0.02	0.02	0.956628
cg25012761	3.72	4.73	0.12	-0.02	0.000118	-0.02	-0.04	0.611557
cg22923514	15.13	19.73	0.46	-0.26	0.001292	-0.15	-0.12	0.81082
cg16063666	3.21	4.54	0.04	-0.2	1.42e-05	0.04	0.06	0.525579
cg13682019	2.23	4.11	0.21	-0.1	2.55e-09	0	0.03	0.388867
cg24938064	2.99	4.86	-0.04	-0.29	0.000517	0.05	0.03	0.719731
cg25810484	3	4.83	0.2	-0.06	5.89e-05	0.01	0.01	0.958335
cg25521963	2.43	3.51	0.13	-0.05	2.55e-09	0	0.02	0.353777
cg06006071	2.48	4.86	0.26	-0.05	0.001114	0.01	0	0.896235
cg27287944	95.61	92.5	-0.08	0.38	1.23e-07	-0.08	-0.09	0.976913
cg24856673	9.81	12.37	0.26	0.02	0.005743	0.01	-0.02	0.70061
cg08121760	2.33	3.43	0.19	0.04	0.000759	0.03	0.03	0.949541
cg21548116	2.87	3.84	0.04	-0.11	0.000158	0	0	0.990202
cg01314691	2.68	3.74	0.14	-0.02	1.24e-06	0	0	0.97228
cg18204079	3.08	4.08	0.07	-0.08	0.000103	0.01	-0.01	0.4809
cg16627829	1.7	4.3	0.25	-0.13	3.77e-05	0.04	0.06	0.72487
cg06502868	1.87	2.38	0	0.05	0.052308	-0.02	-0.03	0.337583
cg15481161	4.75	7.75	-0.02	-0.5	1.42e-05	0.02	0.01	0.965058
cg19596790	2.95	4.13	0.09	-0.05	0.00027	-0.02	-0.04	0.480444
cg27577527	2.97	4.01	0.15	0.01	1.71e-05	0	-0.01	0.720228
cg02970836	3.41	5.15	-0.03	-0.27	0.002846	0.09	0.09	0.980358
cg11851894	3.87	6.12	0.22	-0.06	0.001426	-0.06	-0.13	0.213197
cg15893127	3.4	5.35	0.24	-0.02	2.62e-06	0	0	0.937324
cg08152926	5.08	6.09	-0.03	-0.12	0.213773	-0.01	-0.08	0.120539
cg24430642	96.59	93.92	-0.18	0.21	1.66e-05	-0.07	-0.09	0.718912
cg01144148	3.05	4	0.06	-0.08	6.42e-05	-0.01	-0.01	0.884515
cg18051914	5.89	8.58	-0.01	-0.39	0.001586	0.07	0.06	0.908477
cg22640010	3.31	4.64	0.18	-0.01	0.004615	-0.01	0.07	0.084875
cg08781140	3.1	4.04	0.13	0.02	0.001327	-0.02	-0.02	0.874954
cg08530838	3.05	7.06	0.69	0.28	0.014349	0.12	0	0.297976
cg17524017	1.66	4.14	0.37	0.02	2.2e-06	0	-0.03	0.633294
cg26484086	2.76	4.52	0.16	-0.08	2.79e-05	0.01	0.01	0.865288
cg23221915	3	3.93	0.15	0.02	0.000126	-0.01	0.01	0.422654
cg19415767	2.68	3.81	0.15	0.01	2.71e-05	0.01	0	0.814908
cg13097090	88.87	83.4	-0.26	0.51	0.000283	-0.23	-0.3	0.634079
cg00924004	4.2	6.17	0.06	-0.21	0.000648	0.01	0.01	0.983002
cg06829538	3.14	5.07	0.08	-0.14	0.003423	0.02	0	0.688942
cg14207052	4.63	5.14	0.03	-0.06	0.000697	-0.01	0.01	0.14867
cg03556653	3.6	6.19	0.28	-0.08	0.000347	0.01	-0.04	0.414327
cg27448015	2.79	3.68	0.13	-0.01	0.000149	0	0.03	0.199748
cg24442454	13.44	14.86	-0.19	-0.51	0.030934	-0.08	0.07	0.149559
cg18757242	1.83	2.86	0.17	0.04	1.56e-05	0	0	0.900975
cg08102602	2.11	3.1	0.28	0.16	0.000825	0.01	0	0.663309
cg02759110	2.27	4.12	0.33	0.06	1.28e-05	0.04	0.02	0.543355
cg25338262	2.79	3.75	0.14	0.01	0.000505	0	0.01	0.830615
cg25923207	5.02	7.63	0.1	-0.27	0.000881	0.04	0.03	0.905634
cg27461733	3.15	4.22	0.2	0.06	0.000427	0	-0.01	0.79094
cg24805728	2.35	3.14	0.13	0.02	0.000438	0	0	0.885095
cg18465286	3.39	4.33	0.14	-0.01	4.54e-05	0	0.01	0.846468
cg02342257	1.75	4.23	0.31	-0.05	1.2e-06	0	0.02	0.720821
cg04805612	3.31	4.32	0.17	0.05	0.005632	0.04	0.02	0.474699
cg17204213	1.48	2.05	-0.02	-0.1	5.81e-07	0	0	0.953685
cg07864323	2.68	3.59	0.05	-0.1	1.06e-05	0	0.01	0.796521
cg23468128	3	4.03	0.06	-0.1	4.33e-05	0.01	0.03	0.556325
cg12027059	2.5	3.58	0.18	-0.01	4.72e-08	0	0.03	0.192217
cg04608651	93.34	88.98	0.08	0.7	4.62e-07	-0.19	-0.08	0.201694
cg15227574	1.98	3.02	0.18	0.04	4.69e-05	0	-0.01	0.750719
cg06733439	3.32	4.49	0.23	0.04	9.52e-06	-0.01	0.01	0.477807
cg08086720	4.53	6.46	0.2	-0.03	0.005629	0.04	0	0.501991
cg00209424	2.39	3.29	0.06	-0.05	0.003871	0.01	0.01	0.928106
cg25688113	2.78	4.55	0.26	0.01	3.44e-05	0.01	0	0.749307
cg08450938	4.49	5.69	0.14	-0.03	0.000162	-0.01	0.01	0.600001
cg11546137	0.78	2.45	0.61	0.26	0.000917	0.05	0.09	0.602049
cg05774801	3.78	4.5	0	-0.05	0.134715	0	-0.02	0.406919
cg20898347	2.24	3.28	0.12	-0.05	4.54e-08	-0.01	0.01	0.382025
cg20118134	3.59	4.64	0.08	-0.1	1.22e-05	0.02	0.02	0.810602
cg08640634	3.97	5.14	0.25	0.06	0.011106	0.03	0.07	0.421116
cg10307507	1.62	3.33	0.2	-0.07	5.35e-09	0.01	0.02	0.736322
cg14853989	3.57	4.65	0.14	-0.02	3.79e-05	0.01	0.01	0.9792
cg15559909	2.33	3.34	0.1	-0.03	1.44e-05	0.01	0.01	0.993093
cg24486960	2.48	3.41	0.18	0.05	0.000229	0.01	-0.01	0.45086
cg06313241	97.57	94.56	-0.22	0.21	3.52e-07	-0.06	-0.05	0.791471
cg14928057	3.24	5.07	0.15	-0.09	0.000418	0.02	0.01	0.931534
cg23937586	2.03	3.05	0.16	0.02	1.4e-05	0	0	0.847595
cg27162881	1.59	2.5	0.1	-0.03	7.25e-06	0	0	0.933351
cg03653541	2.25	4.9	0.17	-0.21	2.24e-05	0.02	0.01	0.918519
cg21759057	2.79	3.76	0.18	0.03	2.63e-05	-0.01	-0.01	0.884584
cg05467676	4.07	6.59	0.08	-0.27	0.001123	0.07	0.03	0.656399
cg20749730	3.6	4.62	0.05	-0.12	0.000404	0	-0.01	0.775933
cg18880765	2.95	3.93	0.08	-0.06	6.01e-05	-0.01	-0.02	0.784281
cg19816667	4.16	5.97	0.21	-0.03	0.000123	0	0	0.923391
cg13743393	1.83	2.8	0.22	0.09	9.13e-05	0	-0.02	0.508276
cg26947572	3.61	4.65	0.16	-0.01	2.79e-05	0.01	0.02	0.711064
cg18632843	3.51	5.27	0.16	-0.1	3.3e-05	0.01	0.02	0.752953
cg08375775	3.38	4.56	-0.1	-0.22	0.011253	0.02	-0.03	0.135157
cg22588307	2.97	4.02	0.03	-0.09	0.001526	0.01	-0.02	0.337197
cg05508447	2.39	3.36	0.11	-0.07	3.85e-08	0	0.01	0.636048
cg08312083	2.58	3.6	0.16	0.03	5.55e-05	0	-0.01	0.663031
cg12653146	88.54	82.96	0.92	1.67	0.002573	-0.15	-0.08	0.675051
cg21752167	3.19	4.21	0.05	-0.1	4.39e-06	-0.01	0.01	0.422239
cg26375147	1.83	2.22	-0.08	-0.15	0.015498	-0.02	-0.01	0.358355
cg27123533	3.34	4.97	0.15	-0.09	4.51e-05	0.01	0.02	0.74868
cg14162681	3.59	5.16	0.11	-0.08	0.002026	-0.01	-0.06	0.255025
cg23080354	1.63	2.12	0	-0.07	0.000234	-0.01	0.02	0.090905
cg15622697	3.09	4.13	0.13	-0.05	8.9e-07	-0.02	0.03	0.023356
cg07287258	1.95	3.05	0.21	0.06	1.25e-05	0.01	0.01	0.959966
cg09700470	3.35	4.47	0.19	0.02	8.83e-06	-0.01	0.01	0.443467
cg05930133	2.62	3.45	0.21	0.1	0.000855	0.02	0	0.449795
cg14870673	2.1	3.14	0.17	0.01	4.61e-07	0	0	0.729731
cg02853012	4.66	6.58	0.1	-0.18	9.04e-05	0	-0.01	0.81417
cg14307892	5.26	6.34	0.17	0.06	0.02995	-0.03	-0.07	0.252074
cg17885031	2.17	3.1	0.11	-0.01	0.000414	-0.01	0	0.725141
cg14076660	4.23	6.07	0.24	-0.04	1.31e-05	-0.03	-0.01	0.713085
cg15724937	3.69	4.85	0.17	0	0.000108	0.01	0.02	0.615239
cg14545970	2.92	3.88	0.17	0.04	0.001395	0.01	-0.03	0.155355
cg06765552	3.18	4.37	0.09	-0.1	0.010295	-0.04	-0.04	0.93375
cg07765813	2.08	2.98	0.15	0	1.24e-05	-0.02	0	0.611729
cg22876643	2.5	3.46	0.11	-0.01	0.001675	0	-0.01	0.633854
cg13433937	6.71	8.58	-0.02	-0.33	0.000149	-0.01	-0.03	0.702236
cg26802291	2.71	3.77	0.17	0.03	2.27e-05	0	-0.02	0.268665
cg01188396	1.74	3.39	0.18	-0.04	2.48e-05	0	0	0.976373
cg08852894	3.86	4.87	0.09	-0.07	9.37e-05	0	0.02	0.528911
cg18537361	85.8	82.84	0.29	0.66	0.002314	-0.13	-0.02	0.190862
cg26924890	2.77	3.95	-0.02	-0.21	1.8e-05	0.01	0	0.850261
cg03378876	2.82	3.78	0.14	0.02	0.001159	0.02	-0.02	0.184035
cg05145534	4.11	5.71	-0.03	-0.23	8.82e-05	-0.01	-0.03	0.545898
cg03713379	2.72	5.65	0.24	-0.15	5.71e-05	0.03	-0.01	0.603122
cg08054513	2.26	3.23	0.18	0.03	1.08e-05	0.01	-0.01	0.37528
cg14467181	5.92	8.49	-0.07	-0.39	0.004667	0.05	0	0.546986
cg19315202	2.76	3.75	0.16	-0.01	4.77e-05	0.01	0	0.781405
cg13782781	4.28	5.81	0.15	-0.07	0.002464	0.02	0.01	0.82114
cg03300177	2	4.55	0.25	-0.12	2.55e-05	0.01	0.02	0.897513
cg26081974	97.17	94.69	-0.25	0.08	1.25e-05	-0.03	0	0.654319
cg20434926	2.84	3.66	0.04	-0.1	0.013194	-0.01	-0.02	0.879491
cg12470011	2.86	4.44	0.19	0	0.000961	0.01	-0.02	0.442173
cg06603997	4.01	5.82	0.12	-0.17	1.55e-05	-0.01	0.03	0.323135
cg02301319	92.27	88.57	-0.15	0.34	7.96e-05	-0.16	-0.06	0.21583
cg05842348	7.12	9.06	0.17	0.1	0.401624	-0.02	-0.1	0.223608
cg19379175	2.44	3.4	0.11	-0.03	6.54e-06	-0.01	0.01	0.349281
cg06047473	2.45	3.34	0.14	-0.01	1.52e-06	-0.02	0.01	0.270947
cg01656048	3.05	4.14	0.11	-0.04	4.09e-06	-0.01	-0.01	0.921236
cg02172857	2.43	3.37	0.09	-0.04	0.000257	0	-0.01	0.59184
cg20823772	9.38	10.53	0.05	-0.07	0.052119	0	-0.04	0.401827
cg11338088	1.85	3.64	0.21	-0.05	1.23e-05	0.02	0.04	0.608573
cg25789277	4.94	7.16	-0.07	-0.45	0.000556	0.02	0.35	1.11e-05
cg15418581	3.47	4.33	0.16	0.04	0.000616	0.02	0.02	0.912294
cg02858985	2.72	4.65	0.01	-0.27	8.71e-06	0.04	0.02	0.607319
cg07824265	4.08	5.61	0.11	-0.1	0.005651	0	-0.05	0.419798
cg11081703	3.61	4.58	0.14	0.02	0.002324	0.02	-0.01	0.38055
cg18476530	3.96	5.14	-0.15	-0.27	0.089923	-0.07	-0.11	0.51777
cg17198776	2.55	3.57	0.1	-0.04	9.95e-05	-0.01	0.01	0.313991
cg07321681	4.87	6.63	0.05	-0.21	0.000542	0.02	0.03	0.867746
cg05679093	2.88	4.74	-0.11	-0.38	2.19e-07	-0.01	0	0.685732
cg23524294	5.52	7.55	0.27	-0.01	4.02e-06	0.08	0.06	0.74335
cg26364182	2.38	3.43	0.15	-0.01	2.13e-06	-0.01	0.01	0.646295
cg04136018	3.29	4.2	0.16	0.04	0.002969	-0.01	-0.02	0.497109
cg10503334	2.76	5.34	0	-0.34	0.001783	0.06	-0.01	0.35787
cg03994318	2.62	3.02	0.11	0.22	0.080234	-0.02	-0.14	0.006159
cg10133929	2.98	3.63	-0.17	-0.23	0.09407	0.02	-0.01	0.262221
cg10830145	3.04	5.7	-0.01	-0.34	0.000367	0.02	-0.03	0.455768
cg26851496	3.06	4.01	0.2	0.08	0.00104	0	0.01	0.766933
cg19603847	2.25	3.21	0.08	-0.07	1.1e-05	-0.01	-0.01	0.899294
cg02716123	3.79	4.83	0.15	0	0.00052	0.01	-0.01	0.378477
cg17170741	3.18	4.22	0.15	0.02	0.000228	0	-0.02	0.288825
cg03209812	2.1	4.63	0.28	-0.04	0.000248	0.03	0	0.620306
cg14168530	2.86	3.89	0.1	-0.05	0.000688	0.01	-0.01	0.504127
cg19692318	4.59	6.49	-0.04	-0.33	4.63e-05	0.04	0.07	0.575462
cg13645282	3.26	4.25	0.11	-0.03	5.08e-05	0	0.01	0.852368
cg22263793	2.14	3.35	0.28	0.13	0.003163	0.02	0.02	0.941673
cg06113354	5.36	7.25	0.13	-0.11	0.006876	0.05	-0.05	0.10858
cg06831919	2.15	3.03	0.12	-0.02	2.01e-05	0	0	0.900026
cg26393294	2.68	5.29	0.16	-0.24	1.45e-05	0.03	0.06	0.625631
cg26767085	95.76	92.61	-0.23	0.24	5.54e-09	-0.11	-0.13	0.772741
cg22148297	4.39	7.43	-0.05	-0.51	3.78e-05	0.05	0.09	0.595565
cg13914083	3.05	3.98	0.23	0.12	0.042888	0	0.02	0.55905
cg01646019	2.8	4.03	0.12	-0.08	3.49e-08	-0.02	0.03	0.049341
cg18249625	2.76	3.67	0.11	-0.04	8.63e-07	-0.01	0	0.438705
cg19799760	1.41	2.36	0.18	0.03	3.49e-06	0.01	0.02	0.705788
cg07831731	94.21	90.68	0.06	0.57	0.000117	-0.09	-0.01	0.405324
cg15407505	2.22	3.18	0.16	0.06	0.002656	0	-0.02	0.3857
cg23160717	2.48	4.11	0.17	-0.05	1.92e-05	0	0.01	0.931042
cg12187586	4.71	5.64	0.12	-0.05	0.000196	-0.01	0	0.874886
cg12401731	2.73	4.53	0.3	0.02	5.98e-06	0.01	0.04	0.491023
cg09922770	2.63	3.67	0.15	0	1.05e-05	0	0.02	0.357003
cg14348658	2.18	3.07	0.17	0.08	0.005339	0.01	-0.02	0.241509
cg14192160	1.75	4.3	0.34	-0.01	4.77e-07	0	-0.01	0.847415
cg25126678	3.35	4.35	0.08	-0.08	6.22e-05	0.02	0.04	0.548942
cg23490166	2.21	3.31	0.15	-0.02	6.64e-08	-0.01	0	0.756451
cg07571509	3.69	5.5	0.05	-0.19	0.015847	0.04	0.03	0.928754
cg07759727	2.64	5.08	0.17	-0.16	0.000399	0.03	-0.03	0.396734
cg08020574	2.38	3.54	0.15	-0.04	2.56e-08	0.01	0.02	0.754099
cg26378593	2.38	3.29	0.16	0.03	4.97e-05	0.01	0	0.656468
cg24954670	3.09	4.84	0.31	0.01	1.97e-06	0	0.03	0.480822
cg14189621	2.85	3.93	0.15	-0.03	7.51e-05	-0.01	0.01	0.531754
cg20898829	2.26	3.27	0.18	0.03	1.74e-05	-0.01	-0.02	0.652172
cg12842420	94.37	91.77	0.32	0.65	0.000222	-0.01	0.01	0.76475
cg09770905	2.44	3.3	0.14	0.01	4.07e-05	-0.01	0.01	0.468318
cg04607323	96.07	93.58	-0.18	0.19	0.000153	-0.08	-0.09	0.888511
cg05359285	2.22	4.01	0.15	-0.09	8.07e-05	0.02	0	0.632199
cg10540759	2.63	3.62	0.13	-0.01	6.64e-06	-0.01	-0.02	0.715719
cg05695311	2.06	2.97	0.11	-0.02	7.97e-06	-0.01	-0.02	0.633834
cg19592336	3.01	5.61	0.32	-0.14	4.3e-05	-0.02	0.06	0.363822
cg15936439	3.77	4.81	0.18	0.04	0.000262	0.01	0.02	0.827589
cg22278400	4.09	5.09	0.09	-0.07	6.69e-05	-0.01	0	0.675203
cg06080402	2.85	3.88	0.19	0.06	0.000131	-0.01	-0.01	0.964573
cg16699849	2.77	3.7	0.17	0.05	0.000133	0	-0.01	0.715649
cg12372788	2.02	3	0.18	0.05	4.48e-05	0.01	0.01	0.954334
cg21878393	96.84	93.69	-0.09	0.36	4.85e-07	-0.03	-0.02	0.933174
cg25390658	2.9	4.39	0.11	0.06	0.172321	0.03	0.02	0.857404
cg22023952	3.02	3.97	0.08	-0.06	0.000128	-0.02	0.01	0.314502
cg21475544	3.93	5.66	0.13	-0.03	0.020652	0.01	-0.07	0.116371
cg09569050	3.59	5.35	0.15	-0.1	7.74e-05	0.03	0.02	0.862493
cg01163790	2.18	3.16	0.17	0.07	0.001886	0.02	0	0.311843
cg17100761	4.35	6.2	0.18	-0.09	0.000138	0.01	-0.04	0.248162
cg01631375	3.7	4.58	0	-0.09	0.011964	0	-0.01	0.854556
cg03838635	2.73	4.64	0.2	-0.06	2.54e-05	0.02	0	0.726962
cg11036893	97.35	94.36	-0.21	0.21	6.02e-07	-0.08	-0.05	0.591695
cg03225210	1.12	3.68	0.5	0.19	0.000826	0.08	0.05	0.658124
cg14425609	1.69	2.43	-0.04	-0.15	1.33e-05	-0.01	0	0.55488
cg18338495	3.16	4.07	0.15	0.02	0.000414	0	-0.02	0.419737
cg23031518	2.85	3.82	0.09	-0.09	3.88e-06	0.02	0.05	0.216633
cg07234880	2.09	3.08	0.07	-0.05	6.25e-05	0	-0.02	0.279585
cg15880762	5.11	6.8	0.01	-0.19	0.012864	0.05	-0.02	0.261903
cg24255928	2.09	3	0.18	0.04	0.000229	0	0	0.996648
cg01916743	97.89	94.73	-0.3	0.16	7.79e-07	-0.07	-0.09	0.799214
cg04735442	2.08	3.84	0.22	0	2.72e-05	-0.01	-0.05	0.21472
cg18140558	2.38	4.1	0.06	-0.22	4.27e-05	0.01	0.02	0.714896
cg09135056	1.92	2.89	0.09	-0.03	2.68e-05	0.01	0.02	0.626728
cg25160726	5.32	8.02	0.19	-0.23	0.000275	0.07	0.03	0.607982
cg19599862	2.52	4.44	0.2	-0.09	0.00027	0.01	0.03	0.795791
cg15104158	3.72	4.57	0.14	0.01	0.001379	0	0	0.839117
cg02720131	3.11	4.11	0.04	-0.09	0.001218	-0.01	-0.01	0.964458
cg22041081	2.8	3.65	0.04	-0.1	1.24e-05	0	0	0.912226
cg03562044	2.34	2.56	0	-0.01	0.555522	-0.01	0	0.851057
cg19336577	2.82	3.79	0.16	0.01	1.43e-06	0.01	0.01	0.90655
cg10395222	2.06	3.09	0.12	-0.02	0.000158	0.02	0.01	0.747642
cg19731367	3.1	3.96	0.2	0.06	6.22e-05	0	0.01	0.583242
cg20936013	3.33	4.46	0.05	-0.09	0.006182	0.04	0.02	0.440379
cg05658887	5.2	9.48	0.1	-0.21	0.025391	-0.03	-0.23	0.048497
cg04880732	2.77	3.83	0.1	-0.05	0.000188	0.02	0.02	0.93127
cg18500360	2.74	4.88	0.34	0.04	3.23e-05	0	-0.01	0.868467
cg27546065	2.34	3.39	0.18	0.03	1.02e-05	0	0	0.996902
cg11339341	3.64	5.44	0.21	-0.06	0.000603	0.06	0.06	0.921127
cg06795634	89.72	82.72	0.65	1.46	0.018794	0.04	0.36	0.181738
cg24448859	4.08	5.11	0.07	-0.07	0.006734	-0.01	-0.01	0.842938
cg15591198	3.86	4.97	0.17	-0.01	3.9e-05	0.01	-0.01	0.348642
cg00376544	3	3.65	0.07	-0.07	0.114566	0.01	0.06	0.363962
cg04117688	93.75	91.15	0.27	0.65	0.000245	-0.02	-0.04	0.721381
cg18853935	2.88	3.85	0.12	0	0.007412	0.03	0.02	0.644284
cg00929392	1.97	2.86	0.18	0.06	0.000137	0.03	0.03	0.883116
cg22805152	2.13	3.72	0.29	0.1	0.000146	0.02	-0.01	0.543291
cg21026257	3.22	4.93	0.16	-0.11	0.000638	0.03	0.06	0.509538
cg20286203	1.71	2.75	0.1	-0.05	1.49e-05	0	-0.01	0.511589
cg02791753	7.4	9.8	-0.02	-0.3	0.003934	-0.04	-0.02	0.773808
cg26502194	94.73	90.82	-0.53	-0.04	0.013736	-0.24	-0.15	0.521824
cg03535361	2.27	3.31	0.16	0	3.38e-07	0	0	0.850865
cg10574148	3.68	5.54	0.19	-0.07	4.11e-05	0.01	0	0.842753
cg08766469	3.48	3.8	-0.02	-0.08	0.010758	-0.04	-0.03	0.214997
cg09004581	6.38	8.1	0.08	-0.19	0.000655	0.02	0.05	0.622292
cg05136452	2.89	4.01	0.1	-0.09	6.56e-05	0.02	0.04	0.373591
cg26680520	1.42	2.39	0.19	0.06	0.000466	0	-0.01	0.679012
cg26221568	1.77	4.41	0.35	-0.03	4.38e-05	0.03	0.07	0.573095
cg18317933	95.29	92.49	-0.19	0.24	0.000303	-0.06	-0.03	0.706472
cg27062369	2.27	3.23	0.19	0.08	0.001555	0.01	-0.01	0.292014
cg10115894	1.42	3.16	0.24	-0.01	1.75e-06	0	-0.01	0.683519
cg24001477	1.54	2.6	0.02	-0.14	1.91e-08	-0.01	-0.01	0.714366
cg16076651	3.56	4.59	0.09	-0.1	8.4e-07	-0.01	0.03	0.08084
cg00522555	98.97	95.99	-0.25	0.18	7.93e-07	-0.04	-0.05	0.772741
cg04530116	3.39	6.05	0.03	-0.36	8.81e-05	0.03	0.02	0.90722
cg12702981	3.37	5.06	0.23	-0.08	6.52e-06	0.01	0.03	0.68994
cg08436798	92.73	89.6	0.09	0.52	0.000144	-0.15	-0.07	0.313789
cg25828259	98.37	95.52	-0.26	0.13	2.14e-06	-0.05	-0.05	0.947441
cg10573553	96.62	93.61	-0.37	0.05	2.57e-05	-0.09	-0.1	0.938962
cg07614018	3.33	4.49	0.2	0.04	2.63e-05	-0.01	0.01	0.468114
cg07649988	2.56	3.44	0.18	0.02	5.39e-07	-0.01	0.02	0.12113
cg15932013	3.21	4.4	0.19	0.04	0.000855	-0.01	-0.02	0.737101
cg16645202	3.28	4.34	0.11	-0.02	0.00073	0.02	0.01	0.866554
cg19025031	4.76	7.26	0.1	-0.29	8.53e-05	0	0.03	0.697331
cg19274820	2.9	3.87	0.03	-0.13	2.14e-05	0.01	0.02	0.791973
cg27431596	2.28	3.58	0.25	0.09	0.000716	0.01	0.01	0.975461
cg04871835	1.46	2.48	0.13	-0.02	1.15e-06	0.01	0.01	0.982124
cg04968132	3.69	5.36	0.15	-0.12	1.48e-05	0.02	0.02	0.957113
cg22644320	93.05	90.32	0.14	0.57	3.54e-06	-0.09	-0.08	0.855922
cg17041937	1.48	1.55	0.02	0.03	0.410824	-0.01	-0.01	0.903538
cg08139724	3.22	4.01	-0.02	-0.14	0.012848	0.01	0.01	0.889895
cg25003472	3.36	4.42	0.17	0.02	0.000719	0.01	0.01	0.887321
cg00275181	1.98	4.61	0.24	-0.17	1.72e-05	0.03	0.06	0.74449
cg18347040	2.19	3.17	0.09	-0.06	2.04e-05	0.01	0.03	0.534419
cg08165532	3.94	5.74	0.23	0.01	0.000525	0.02	-0.01	0.564462
cg17910813	6.35	8.08	-0.06	-0.33	0.001872	-0.03	-0.03	0.950292
cg13417268	3.61	4.75	0.17	-0.03	2.01e-05	-0.01	-0.02	0.90899
cg16628556	91.06	85.74	0.13	0.94	2.43e-06	-0.19	-0.25	0.628435
cg26145223	3.17	4.91	0.05	-0.22	2.07e-05	0.01	0.01	0.941252
cg27187669	96.96	93.82	-0.16	0.3	8.87e-08	-0.07	-0.09	0.741894
cg17025142	1.78	3.48	0.06	-0.19	9.08e-07	0	-0.01	0.871869
cg08243434	82.42	77.48	0.63	1.33	0.000201	-0.21	-0.15	0.660377
cg00050590	2.46	3.35	0.15	0	8.36e-05	-0.01	-0.01	0.860727
cg01448341	2.33	3.21	0.15	0.01	2.83e-05	0.01	0.02	0.509535
cg08017498	3.3	4.25	0.11	-0.04	1.95e-05	-0.01	0.02	0.334717
cg14572581	2.87	4.55	0.29	0.03	8.5e-06	0	0.02	0.746009
cg06281795	2.36	4.89	0.31	-0.03	0.000377	0.04	0.01	0.710563
cg09688486	2.29	3.36	0.2	0.07	0.002399	0	-0.01	0.562852
cg07317551	2.97	3.95	0.15	0	0.002043	-0.01	0	0.777235
cg01783070	3.18	3.59	0	-0.12	0.134718	0.01	0.04	0.564824
cg20440414	2.64	3.61	0.11	-0.02	0.000387	-0.01	0	0.873578
cg04560225	6.62	8.85	0.21	-0.13	0.009818	0.04	0.01	0.768654
cg06952751	2.87	3.74	0.21	0.1	0.001878	0.03	0.02	0.788332
cg05627078	2.08	3.01	0.09	-0.03	0.000226	0.01	-0.02	0.203795
cg26817371	4.1	6.01	0.04	-0.27	2.5e-05	0.01	0.02	0.870284
cg08853419	2.93	3.93	0.09	-0.07	1.07e-05	-0.01	0	0.65035
cg09354439	1.53	1.97	-0.04	-0.09	0.003635	-0.01	-0.01	0.633144
cg02506053	2.25	4.2	0.2	-0.08	3.01e-06	0.02	0.02	0.975695
cg18732527	2.97	3.97	0.15	0	7.85e-05	0	0	0.965655
cg24298103	2.09	3.11	0.06	-0.07	3.07e-05	0.01	0	0.837438
cg01555791	3.78	4.35	-0.02	-0.12	0.001403	-0.03	-0.01	0.37873
cg10200388	4.42	7.15	0.05	-0.42	7.71e-05	0.09	0.16	0.376271
cg05409597	5.33	7.76	-0.06	-0.4	1e-06	-0.01	0.01	0.729582
cg07428439	9.4	10.62	0.44	0.26	0.018169	-0.01	0	0.871303
cg14525688	2.65	3.64	0.11	-0.02	6.96e-05	0	0.01	0.521666
cg27412987	2.81	3.95	0.16	0.01	6.06e-05	0.02	0.01	0.773883
cg27338287	2.84	3.82	0.21	0.06	0.0004	0.02	0.01	0.705445
cg15923342	3.34	4.21	0.12	0.02	0.011124	-0.01	-0.01	0.973313
cg10721001	3.68	4.75	0.13	-0.01	0.000533	0.01	0.03	0.474431
cg00853296	1.51	2.47	0.14	0	3.84e-06	0.01	0.01	0.85314
cg03841667	4.45	5.99	-0.08	-0.3	1.45e-06	-0.02	-0.04	0.646139
cg15830544	65.92	62.85	0.21	0.61	0.001781	-0.28	-0.23	0.608051
cg15982991	1.77	2.74	0.17	0.03	1.36e-05	-0.01	0	0.708735
cg10632215	96.84	93.02	-0.03	0.51	9.77e-07	-0.06	-0.05	0.866729
cg21300403	83.61	74.36	0.51	1.23	0.000135	-0.1	0.01	0.413578
cg20717205	3.26	4.24	0.09	-0.03	0.002171	0.01	0.02	0.710239
cg16916914	2.63	3.74	0.06	-0.09	8.84e-05	-0.01	-0.01	0.980813
cg17492041	2.66	3.72	0.19	0.04	0.000119	0.02	0.03	0.688875
cg08042316	2.99	3.9	0.13	0	5.7e-05	0	0	0.951263
cg15651918	2.14	3.21	0.16	0	1.93e-05	-0.01	-0.02	0.788969
cg15988010	1.93	2.94	0.11	-0.04	7.92e-07	0	0	0.804651
cg18238623	91.36	87.44	0.26	0.75	0.000585	-0.11	-0.06	0.595206
cg11851456	7.95	11.27	0.02	-0.55	0.000289	0.07	0.01	0.600869
cg23940169	2.21	3.22	0.08	-0.07	1.26e-06	0.01	0.02	0.530634
cg23209098	4.1	5.67	0.28	0.07	0.001223	0.01	0.04	0.482185
cg17772490	2.85	3.86	0.11	-0.05	2.95e-05	0.02	0.02	0.710862
cg04691892	2.97	4.57	0.28	0.04	4.25e-05	0.03	0.04	0.786721
cg11536474	1.41	2.35	0.24	0.09	0.004748	0.03	0.09	0.122606
cg10957733	2.3	4.96	0.07	-0.33	8.61e-10	0.01	0.02	0.796392
cg17512843	1.78	2.8	0.03	-0.13	6.17e-05	-0.03	-0.01	0.670604
cg05931606	2.34	3.12	0.17	0.04	0.000187	0	0.02	0.478066
cg10117795	4.69	5.66	0.07	-0.05	0.003963	-0.03	-0.04	0.624236
cg11706467	2.66	3.53	0.19	0.05	0.000613	0	0.03	0.382449
cg07749724	1.32	1.76	0.02	-0.03	0.007123	0	0	0.710888
cg18505495	1.98	3	0.21	0.1	0.000622	0.01	0	0.667475
cg09344629	92.69	90.5	0.1	0.43	9.63e-05	-0.05	-0.09	0.54601
cg02486209	97.74	94.39	-0.33	0.12	3.92e-06	-0.04	0.01	0.490142
cg10608256	2.77	3.87	0.16	0.01	0.000141	0.02	0.04	0.498225
cg14335894	7.56	9.27	-0.11	-0.37	0.00652	-0.05	-0.09	0.54226
cg17880703	2.08	2.62	0.03	0	0.287321	-0.03	-0.04	0.629692
cg16676492	2.55	3.49	0.11	-0.03	9.07e-06	-0.02	-0.02	0.930951
cg14030882	3.62	6.49	0.12	-0.2	0.004409	0.07	-0.03	0.216963
cg10263973	3.26	4.36	0.16	0	0.000124	0.03	0.03	0.808294
cg01102013	1.48	2.42	0.14	0	5.64e-06	0.01	0	0.904827
cg26386788	5.94	7.95	-0.11	-0.47	0.007702	-0.01	0.02	0.719748
cg01398529	3.44	4.3	0.24	0.08	0.000125	-0.02	0.01	0.403925
cg17783641	3.69	4.87	0.09	-0.12	0.000103	0.03	0.04	0.645598
cg18554811	2.58	3.64	0.1	-0.02	0.001037	0	-0.03	0.155794
cg11498607	2.43	3.39	0.06	-0.07	0.000286	0.01	0	0.982534
cg08132177	2.76	4.28	0.26	0.04	2.33e-05	0.01	0.02	0.789666
cg15435830	2.38	3.48	0.11	-0.06	1.63e-05	0	0.04	0.112724
cg07877852	2.94	3.89	0.17	0.06	0.000304	0	0	0.897973
cg24640272	2.26	3.25	0.15	0	1.63e-05	-0.01	0	0.678679
cg06116636	1.99	4.48	0.21	-0.17	4.8e-05	0.05	0.09	0.516972
cg12020476	3.77	5.54	0.1	-0.15	0.000202	0.02	0.01	0.815421
cg24547755	2.92	3.78	0.14	-0.01	2.86e-06	-0.01	0.03	0.138125
cg12275723	2.49	3.39	0.22	0.08	0.000619	0	-0.01	0.63858
cg12046602	7.82	11.22	0.08	-0.44	0.000374	-0.03	0.04	0.529674
cg12080391	2.32	3.39	0.15	0.04	0.004337	0	-0.02	0.375101
cg21132860	2.47	3.56	0.18	0.01	1.99e-05	0.02	0.03	0.567277
cg06288821	2.03	3.71	0.27	0.04	0.000154	0.06	0.04	0.803212
cg25565138	3.46	4.45	0.14	-0.02	1.08e-06	-0.02	-0.01	0.649976
cg26814276	2.91	3.93	0.15	0.06	0.025161	0.01	-0.01	0.63293
cg10510891	1.82	2.14	0.02	0	0.396183	0	-0.02	0.16064
cg06214241	2.84	4.85	0.15	-0.14	4.64e-05	-0.01	0.03	0.355079
cg21030970	2.99	5.66	0.29	-0.1	5.99e-05	0.03	0	0.73852
cg02243714	1.9	2.45	0.01	-0.1	0.001967	-0.03	-0.01	0.558248
cg12902497	2.16	3.25	0.05	-0.09	9.89e-06	0	-0.01	0.632901
cg21005853	3.56	4.46	0.06	-0.08	0.013509	0	0	0.959316
cg09986774	3.43	5	0.27	0.02	0.000431	0.02	0.06	0.46069
cg07071580	2.27	3.11	0.13	0	9.31e-05	-0.01	-0.01	0.813561
cg00301601	2.08	2.64	0.04	-0.05	0.006368	-0.01	0	0.595118
cg16716345	3.07	3.97	0.02	-0.08	0.003572	0.01	-0.02	0.309773
cg17412405	3.46	4.41	0.1	0	0.02177	0	-0.01	0.903277
cg16184008	6.09	9	0.04	-0.34	0.007781	0.02	-0.06	0.432054
cg25324601	2.13	3.05	0.17	0.05	0.00075	0	0.01	0.838161
cg27223727	2.61	3.58	0.09	-0.13	7.7e-10	-0.02	0.05	0.005178
cg07089235	2.78	4.44	0.14	-0.1	6.08e-05	0.03	0.01	0.620275
cg26161795	5.46	6.54	-0.06	-0.25	0.049633	0.01	0.03	0.869909
cg21964999	3.25	4.1	0.15	0.04	0.001937	0	-0.01	0.927371
cg14529102	91	89.29	0.44	0.63	0.08517	-0.12	-0.01	0.131549
cg04392971	2.78	3.69	0.16	0.04	0.00042	0.01	0.01	0.783091
cg00734760	3.87	4.96	-0.02	-0.22	1.6e-06	0	0.04	0.211007
cg23854456	94.15	91.62	-0.41	-0.14	0.020673	-0.11	-0.06	0.533308
cg05317498	98.51	95.48	-0.27	0.15	4.23e-07	-0.03	0	0.629709
cg16824584	3.17	3.93	0.2	0.06	0.000355	0	0.05	0.114842
cg15578615	4.12	5.72	0.29	0.07	0.000369	0	0	0.95707
cg25179830	1.82	2.76	0.12	0	8.65e-05	0.01	-0.02	0.21953
cg12706983	2.74	4.35	-0.03	-0.05	0.401813	0.02	0.04	0.28424
cg26884261	2.73	3.72	0.16	-0.01	1.29e-06	-0.01	0.01	0.410533
cg11809582	2.47	3.61	0.1	-0.07	1.27e-05	0.01	0.02	0.860263
cg21910545	2.92	3.88	0.11	-0.05	7.41e-06	0	0.01	0.91579
cg15129608	2.76	3.73	0.23	0.09	0.000932	0.01	0.05	0.221696
cg17553389	2.67	3.62	0.12	-0.02	1.5e-05	-0.02	0	0.550621
cg12588256	1.67	3.3	0.2	-0.06	1.96e-05	0.02	0.05	0.559786
cg22259630	2.95	3.87	0.11	-0.03	0.000167	0.01	0.03	0.438551
cg07909359	2.99	3.98	0.03	-0.09	0.000144	0	-0.02	0.504604
cg03553640	94.82	90.28	0.15	0.73	3.66e-05	-0.08	0.02	0.308449
cg11392389	3.1	3.87	0.24	0.08	0.000194	0.01	0.04	0.41138
cg10453977	8.53	11.47	-0.07	-0.46	0.003218	0.02	-0.07	0.287335
cg19672685	90.7	82.04	0.67	1.41	0.048439	-0.12	0.24	0.173957
cg13014558	1.92	2.04	-0.03	-0.03	0.964485	-0.02	-0.05	0.095337
cg13442432	3.06	3.88	0.13	-0.02	7.44e-06	0	0.05	0.0324
cg07204747	2.13	3.77	0.2	-0.01	2.2e-05	0	0	0.874035
cg27565555	2.47	3.48	0.14	-0.01	0.000113	0.01	0.01	0.955424
cg11155414	4.09	5.88	0.18	-0.09	0.000321	0.03	0.02	0.921475
cg23627444	3.12	4.94	0.1	-0.18	8.22e-06	0.03	0.04	0.866928
cg02482614	2.45	3.51	0.14	-0.01	2.63e-06	0.01	0	0.882711
cg12093371	2.3	4.06	0.49	0.24	0.000537	0.05	0.02	0.584556
cg17812850	2.57	3.54	0.03	-0.1	0.001525	-0.02	-0.01	0.871367
cg25532501	2.06	4.01	0.08	-0.19	4.07e-05	0.02	0.01	0.747292
cg19483506	2.58	4.16	0.26	0.02	6.78e-05	-0.02	0	0.659647
cg23584743	3.15	4.15	0.09	-0.04	0.000247	0	-0.02	0.42719
cg21670752	2.97	3.98	0.06	-0.08	7.98e-06	0	0.01	0.761557
cg12743359	78.8	74.16	1.35	1.96	0.001099	-0.2	-0.17	0.816568
cg10713951	3.01	3.98	0.13	0	0.000378	0	0	0.886233
cg10691726	3.43	2.95	0.01	0.11	0.051915	0.04	0.01	0.478319
cg15457037	95.44	92.2	-0.22	0.25	4.46e-05	-0.1	-0.1	0.964849
cg07603330	2.38	3.34	0.28	0.13	0.014836	0.02	-0.03	0.269576
cg17547875	3.19	5.59	0.19	-0.15	0.003402	0.06	0.09	0.736123
cg04208499	3.08	4.1	0.12	-0.04	1.56e-05	-0.01	-0.01	0.981615
cg01349190	4.72	6.04	0.05	-0.11	0.004588	0.05	0.02	0.545847
cg05004431	2.24	4.06	0.26	0.01	6.46e-05	0.01	0.02	0.83851
cg00588720	2.49	3.42	0.16	0.21	0.283089	0.03	-0.11	5.24e-05
cg19724632	4.12	5.2	-0.02	-0.17	9.88e-05	-0.01	-0.02	0.781201
cg15420683	90.7	85.22	0	0.7	4.79e-06	-0.16	-0.15	0.893119
cg15701178	2.6	3.45	-0.06	-0.16	0.063929	-0.02	-0.03	0.778307
cg00845204	2.5	3.27	-0.04	-0.18	0.002757	-0.02	0.03	0.138351
cg09175843	3.8	4.6	0.11	-0.01	0.00274	-0.02	0.01	0.21622
cg04612824	2.67	3.74	0.06	-0.11	1.73e-05	0.01	0.03	0.333297
cg13860527	3.37	5.2	0.16	-0.1	0.000583	0.02	0.06	0.483954
cg02184338	8.28	9.87	0.45	0.19	0.003654	-0.09	-0.11	0.733023
cg12877935	4.27	6.12	0.13	-0.12	0.000456	-0.02	-0.08	0.230558
cg23079217	4.94	7.14	0.12	-0.16	0.019888	0.08	0	0.311986
cg15440370	2.55	3.46	0.16	0.05	0.000735	-0.01	-0.01	0.806041
cg05993512	94.58	91.15	0.26	0.72	0.000132	-0.11	-0.08	0.726809
cg04002885	1.76	3.58	0.25	-0.08	1.03e-07	-0.02	0.05	0.111227
cg27590748	1.82	2.71	0.16	0.02	3.1e-06	0	0.02	0.386038
cg27558283	2.53	3.43	0.16	0.04	0.000354	0	0.01	0.670342
cg17215215	2.45	3.49	0.06	-0.06	0.000773	0	-0.03	0.308208
cg14237317	2.05	2.52	0.02	-0.06	3.59e-06	0	0.01	0.326235
cg23806894	4.89	7.33	0.27	-0.08	0.003872	0.1	0.06	0.631005
cg25053232	2.6	3.64	0.15	0.02	0.000227	0.02	0.01	0.675406
cg08545574	2.53	2.71	0.07	0.04	0.030023	-0.01	0	0.385497
cg21535000	3.4	4.54	0.11	-0.05	0.001315	-0.01	0.01	0.627358
cg13942884	2.68	3.66	0.13	0.03	0.000827	0.01	0	0.590245
cg09604352	4.01	4.94	0.12	-0.02	0.000578	0.03	0.08	0.11663
cg16490692	3.66	4.62	0.15	0.07	0.045031	-0.02	-0.02	0.922163
cg01571625	4.58	6.87	0.13	-0.19	8.08e-05	0.05	0.03	0.674702
cg15658824	3.01	4.16	0.11	-0.05	0.000148	0.02	0.03	0.669351
cg14509084	4.08	4.95	0.17	0.03	0.000741	-0.01	-0.02	0.645584
cg13422881	4.11	5	-0.09	-0.19	0.013569	0	-0.02	0.540039
cg22762492	2.06	3.62	0.31	0.11	0.001196	0.04	0.06	0.78067
cg02081019	3.11	4.13	0.17	0.05	0.008304	0.02	0.01	0.686872
cg09076521	2.3	3.33	0.15	0.01	9.74e-06	0	-0.01	0.712528
cg05661139	2.48	4.2	0.24	0.01	7.48e-05	0.02	0	0.63536
cg04878955	2.86	3.84	0.09	-0.08	0.000221	-0.03	-0.01	0.577987
cg14367020	6.59	8.25	-0.16	-0.37	0.010119	0.03	0.01	0.719359
cg21598490	2.12	3.2	0.07	-0.08	1.05e-05	0.02	0.01	0.864484
cg25845783	2	2.21	0.02	-0.02	0.003884	-0.02	0	0.138121
cg23521281	1.66	2.2	0.01	0.03	0.142592	-0.01	-0.01	0.417927
cg19693890	96.58	93.44	-0.14	0.31	4.95e-07	-0.05	-0.06	0.824443
cg09973852	2.02	2.96	0.1	0	0.035333	-0.02	-0.01	0.977707
cg07590215	2.94	3.92	0.19	0.07	0.000714	-0.01	-0.03	0.56731
cg06440065	3.83	5.75	0.13	-0.18	0.000109	0.02	0.02	0.936003
cg09367046	3.98	5.08	0.07	-0.08	0.003581	0.02	0.04	0.711846
cg04564920	3.44	4.1	0.1	0.02	0.054812	0.01	-0.02	0.274474
cg00033127	2.13	3.24	0.16	0.01	7.16e-05	0.01	0	0.916964
cg07490650	2.14	2.7	-0.06	-0.15	0.000546	0.01	0	0.804264
cg17618595	2.98	4.04	0.09	0	0.028165	0	-0.03	0.360195
cg07024458	2.13	2.27	-0.02	-0.04	0.369469	-0.02	-0.02	0.807809
cg06464594	5.54	7.46	-0.17	-0.48	0.000553	0.02	0.01	0.770423
cg08473456	3.68	4.68	-0.02	-0.15	0.009753	0.01	0	0.715661
cg23637314	3.1	4.81	0.01	-0.22	0.00138	0.02	0	0.635734
cg19942237	3.53	4.98	0.02	-0.14	0.001721	-0.02	-0.08	0.102327
cg02991118	96.41	93.17	0.1	0.56	0.000169	-0.04	-0.04	0.959129
cg27642428	2.45	4.02	0.04	-0.17	0.001333	0.02	-0.01	0.456863
cg13519953	96.02	93.17	-0.15	0.26	0.000126	-0.12	-0.09	0.71173
cg06521774	2.33	3.35	0.09	-0.07	1.25e-05	0	0.01	0.750054
cg11217004	3.83	5.54	0.01	-0.24	0.000393	0.03	0.03	0.915218
cg01963623	38.8	44.54	0.87	0.26	0.002962	-0.32	-0.23	0.52484
cg20439030	3.99	6.24	0.23	-0.07	0.007525	0	-0.06	0.485101
cg04284661	2.98	4.74	0.11	-0.17	0.001292	0.04	0.04	0.894474
cg19706602	3.73	4.57	0.06	0.03	0.419962	-0.01	-0.08	0.022682
cg20749283	3.71	6.15	0.23	-0.11	0.000153	0.03	0.02	0.894283
cg23089913	7.47	15.33	0.85	-0.31	1.9e-06	-0.08	-0.12	0.797158
cg27557143	3.69	4.81	0.05	-0.11	0.000414	0.02	0.01	0.909622
cg24336989	3.74	5.57	0.13	-0.19	5.38e-06	0.01	0.02	0.88181
cg15760104	3.16	4.06	0.11	0	0.022017	0.01	-0.02	0.487525
cg00171166	97.32	94.54	-0.19	0.16	0.00196	-0.14	-0.15	0.893899
cg22920873	1.92	1.93	0	0.02	0.460348	0	-0.01	0.388011
cg05873234	1.94	2.13	-0.01	-0.04	0.018998	-0.01	-0.02	0.444146
cg14850601	86.9	80.65	-0.36	0.67	1.83e-05	-0.13	-0.43	0.067004
cg18417953	4.93	7.17	0.32	0.02	0.000154	0.03	0.03	0.940924
cg25404263	2.54	3.68	0.11	-0.04	4.46e-05	0.01	-0.02	0.352123
cg04804377	4.54	6.9	0.24	-0.12	0.001297	0.09	0.09	0.974147
cg15461105	2.47	3.5	0.13	-0.02	0.000137	-0.01	-0.02	0.69143
cg00486998	15.19	20.93	-0.24	-1.15	2.04e-05	-0.15	0.08	0.124229
cg12146546	2.21	3.16	0.16	0.02	0.000118	0	0.01	0.725689
cg00179328	3.88	4.93	-0.01	-0.16	0.002011	0.01	0	0.719578
cg06969437	2.86	2.94	0.15	0.13	0.40982	0	0.02	0.577874
cg01067326	3.26	4.94	0.12	-0.13	0.000181	-0.01	-0.02	0.848235
cg20822858	5.05	7.13	0.15	-0.17	0.000332	-0.03	-0.01	0.78692
cg10327320	3.19	4.1	0.1	-0.03	0.000134	-0.01	-0.02	0.503894
cg19351954	61.41	67.23	-1	-1.56	0.101665	-0.22	-0.23	0.95864
cg08409983	97.63	94.57	-0.44	-0.04	1.87e-05	-0.09	-0.06	0.660908
cg00215551	5.36	7.26	0.03	-0.26	0.000113	0.07	0.08	0.749675
cg11096629	2.8	3.86	0.07	-0.07	0.000179	0	0	0.863449
cg13397314	4.57	6.97	0.47	0.2	0.000367	0.03	-0.03	0.297338
cg21410994	2.46	3.46	0.05	-0.1	2.09e-05	0	0.01	0.450126
cg17595347	1.74	3.51	0.14	-0.15	2.18e-06	0	0.04	0.336111
cg14010194	91.29	86.7	0.25	0.98	4.73e-06	-0.09	-0.19	0.352822
cg05255807	3.08	4.1	0.13	0.01	0.000151	0.01	-0.01	0.252983
cg02531908	2.72	3.72	0.1	-0.04	0.000314	-0.01	-0.02	0.767833
cg26766005	2.42	3.39	0.29	0.14	0.000343	0.02	0.05	0.299888
cg23535526	3.11	4.13	0.1	-0.02	0.000621	0	-0.03	0.281309
cg05052324	3.83	5.07	0.05	-0.14	0.000664	0.03	0.06	0.375467
cg17160590	3.53	5.32	0.05	-0.17	0.003302	0.03	-0.03	0.243194
cg15615396	2.26	3.3	0.18	0.04	2.58e-05	0.01	0	0.799233
cg24488772	90	87.53	-0.25	0.2	0.000808	-0.3	-0.4	0.27479
cg09419983	3.95	5.18	0.06	-0.13	0.000581	-0.01	0.01	0.670684
cg23376821	2.46	3	-0.02	-0.12	0.000208	-0.01	0	0.50698
cg26177316	2.11	3.1	0.13	-0.01	8.63e-05	0.02	0.01	0.641729
cg08388111	3.61	5.19	0.28	-0.01	0.008286	0.05	0.18	0.080357
cg16639145	89.43	84.05	0.24	0.6	0.073097	-0.09	-0.18	0.531621
cg22193146	3.15	4.23	0.2	0.02	1.49e-05	0.02	0.06	0.093352
cg05586598	95.65	93.04	-0.32	0.05	0.000388	-0.08	-0.01	0.320311
cg16559695	2.72	3.69	0.1	-0.02	0.0003	0.01	-0.01	0.454043
cg14305313	2.34	3.23	0.22	0.14	0.075719	0.02	-0.03	0.169954
cg12768250	2.33	3.24	0.19	0.04	1.41e-06	0.01	0.04	0.136616
cg23373072	1.7	3.43	0.21	-0.06	3.2e-08	0.02	0.03	0.578296
cg24362812	3.77	4.55	0.06	-0.06	0.018776	0.02	0.03	0.764564
cg21218082	2.3	3.35	0.06	-0.05	0.001179	0	-0.03	0.200237
cg23840340	3.77	5.45	-0.03	-0.26	0.001055	0.03	0	0.587607
cg04887328	2.7	3.55	0.18	0.02	1.37e-05	-0.01	0.03	0.120412
cg03044694	4.34	6.32	0.24	-0.06	0.000201	0.04	0.03	0.820041
cg22694153	2.07	2.93	0.13	0	1.49e-05	0.01	0.01	0.674419
cg01730274	2.67	3.81	0.03	-0.14	1.31e-06	-0.03	-0.02	0.867588
cg14387428	2.12	3.25	0.22	0.07	4.85e-05	0	-0.03	0.242942
cg04900565	3.87	6.05	0.18	-0.11	0.002408	0.03	0.01	0.766026
cg13979863	1.98	2.96	0.18	0.02	4.14e-05	0.01	0.01	0.800739
cg05789359	96.85	93.82	-0.21	0.23	8.83e-08	-0.05	-0.04	0.882449
cg18172830	3.98	6.19	0.46	0.19	0.001045	-0.02	-0.03	0.879362
cg19269713	2.58	3.35	0.18	0.09	0.00545	0.01	0	0.622768
cg18907582	3.31	4.14	0.12	-0.01	0.000259	-0.02	-0.02	0.847269
cg14831317	1.45	2.44	0.14	0	1.14e-05	0	0	0.761467
cg02801583	2.24	3.29	0.16	0.03	0.00112	0.02	0.01	0.532068
cg15460387	4.29	5.41	0.21	0.05	0.000405	-0.02	-0.01	0.828971
cg24473846	3.33	4.37	0.2	0.02	9.8e-07	-0.02	-0.02	0.966166
cg26962595	3.03	3.99	0.19	0.03	4.57e-05	0.02	0.02	0.891091
cg20781234	3.11	5.01	0.06	-0.23	4.66e-05	0.02	0.06	0.493895
cg05694648	2.43	2.98	-0.03	-0.11	0.000227	-0.01	-0.01	0.9552
cg27194586	11.38	9.94	0.56	0.82	0.020936	-0.08	-0.11	0.67312
cg12608682	4.74	5.9	0.01	-0.19	3.09e-05	0	0.03	0.39767
cg24471459	1.42	1.58	0.02	-0.01	0.007031	-0.01	-0.01	0.731455
cg07572815	96.11	93.18	-0.23	0.13	1.81e-05	-0.09	-0.04	0.435405
cg05813677	97.13	94.73	-0.14	0.24	0.000244	-0.06	-0.2	0.051091
cg14794076	5.03	6.56	0.21	0.01	0.017033	0.03	0	0.554714
cg20839041	3.04	4.08	0.06	-0.07	0.002858	0.01	0.01	0.840775
cg09684136	2.28	3.87	0.29	0.04	6.27e-06	0.02	0.05	0.389396
cg17300736	5.61	7.14	0.17	-0.01	0.012532	-0.01	-0.04	0.597897
cg26102065	3.93	4.88	0.04	-0.09	0.012048	0.01	0	0.7593
cg15015892	3.33	4.14	0.04	-0.1	0.000312	0	0.02	0.536417
cg27037109	2.4	3.21	0.15	0.05	0.009169	0.04	0.02	0.307212
cg03442912	2.59	3.69	0.17	0.02	0.000389	0.01	0	0.569503
cg02553284	4	5.42	0.12	-0.07	0.005548	-0.01	-0.01	0.941377
cg24687085	2.38	4.28	0.06	-0.24	1.08e-05	0.04	0.04	0.945336
cg22749589	4.09	5.79	0.22	0.01	0.00856	0.07	0.06	0.847212
cg16567175	2.8	4.19	0.16	-0.03	0.034243	0.03	0	0.616299
cg07101909	2	3.85	0.29	0	3.05e-05	0	0.02	0.653113
cg18396137	5.14	7.18	0.03	-0.25	0.000587	0.03	-0.04	0.198898
cg01370014	3.43	4.45	0.16	0.03	0.000235	0	-0.02	0.461428
cg17868363	4.6	6.42	-0.02	-0.28	0.000358	0.01	0.03	0.702481
cg23306063	84.47	78.07	0.75	1.43	0.012149	-0.15	0.11	0.170365
cg18462226	2.37	3.36	0.14	-0.01	0.000187	0.01	0.01	0.878074
cg23622325	2.59	4.19	0.19	-0.03	0.00026	0.03	0.05	0.526432
cg01117788	94.72	91.76	0.06	0.4	0.001804	-0.12	-0.05	0.327553
cg12989085	94.5	92.72	0.13	0.36	4.99e-05	-0.05	-0.05	0.841421
cg02916459	3.89	4.96	0	-0.15	0.002138	0.02	0.02	0.943517
cg13698153	2.71	3.92	0.26	0.12	0.000671	-0.02	-0.06	0.174968
cg20844692	3.97	4.89	-0.05	-0.15	0.0577	0.04	-0.02	0.120546
cg03530967	5.03	6.61	0.02	-0.1	0.002588	0.01	-0.01	0.346422
cg09961083	4.3	3.89	0.13	0.21	0.034719	0.05	0.05	0.749054
cg12027636	2.82	4.64	0.28	0.01	3.2e-05	0.01	0.02	0.86186
cg25838645	47.71	45.14	0.37	0.82	0.000713	-0.21	-0.22	0.925205
cg25328477	3.21	4.55	0.03	-0.15	1.16e-05	-0.01	-0.02	0.704488
cg11707067	89.77	84.51	0.28	0.88	0.000632	-0.08	0.07	0.243984
cg23363832	3.51	4.99	0.15	-0.1	0.000313	0	0.06	0.274785
cg18286534	2.04	3	0.19	0.06	0.000133	0	-0.01	0.538413
cg22383845	2.34	2.85	0.02	-0.05	5.73e-05	-0.01	-0.01	0.962256
cg21831811	3.24	4.16	0.18	0.06	0.000428	0	0.01	0.749832
cg07662121	3.21	4.73	0.26	0.02	0.01336	-0.06	-0.03	0.700381
cg14899357	6.12	8.74	-0.02	-0.36	0.0014	0	-0.04	0.647391
cg25703934	2.52	3.47	0.13	-0.01	2.8e-05	0.01	0	0.800315
cg05037360	90.66	86.17	0.08	0.66	0.000131	-0.06	-0.11	0.587153
cg05667348	2.46	3.37	0.22	0.1	0.016014	0.01	0.06	0.250508
cg15906151	1.91	2.15	-0.02	-0.05	0.163895	-0.01	-0.02	0.143603
cg25569575	4.24	6.6	0.08	-0.24	0.002917	0.08	0.06	0.834909
cg15174977	1.78	3.62	0.27	0.02	0.000111	0.01	0.01	0.916638
cg18502727	93.81	89.62	-0.13	0.4	0.000276	-0.22	-0.19	0.720174
cg16658496	3.18	4.97	0.32	0.06	9.38e-05	0.03	0.02	0.889382
cg27049727	2.01	3	0.19	0.07	0.000109	-0.01	-0.03	0.202654
cg24730207	93.03	87.14	0.16	1.22	0.000394	-0.05	-0.33	0.171263
cg22306344	2.9	4.35	0.24	0.02	0.006984	0.04	0.04	0.927842
cg08068820	4.25	7.76	0.24	-0.28	1.75e-05	0.04	0.04	0.987665
cg00402617	2.73	3.75	0.1	-0.06	1.86e-05	0	0.03	0.300354
cg13443122	2	2.97	0.16	0.04	0.001475	0.03	0.02	0.793985
cg22674613	4.55	7.93	0.31	-0.16	1.27e-06	-0.02	-0.01	0.798166
cg06822966	5.58	7.52	0.03	-0.22	0.001122	0	-0.03	0.499988
cg26708319	2.5	3.94	0.28	0.12	0.064025	0.05	0	0.390077
cg22215783	2.88	4.87	0.29	0.01	4.67e-06	-0.01	-0.01	0.942168
cg10728902	97.62	93.73	-0.02	0.48	0.001364	-0.09	-0.04	0.628968
cg27231782	2.3	3.21	0.1	0.01	0.006628	0	-0.04	0.11335
cg07000467	3.31	4.32	0.12	0	0.00552	0	0	0.907179
cg16739895	2.46	3.29	0.08	-0.06	0.001828	-0.03	0.08	0.000875
cg19419279	2.59	4.27	0.1	-0.16	2.16e-05	0	0.01	0.803057
cg04946603	2.3	3.28	0.17	0.02	2.27e-05	-0.01	-0.02	0.702724
cg11568364	2.08	3.01	0.19	0.03	1.52e-06	-0.01	0	0.850501
cg24761867	2.4	2.63	0	-0.03	0.072184	-0.02	-0.02	0.918658
cg02604121	2.44	3.27	0.15	0.04	0.002019	0	0.01	0.592702
cg06826730	2.42	3.33	0.09	-0.04	3.88e-05	0.01	0.01	0.84573
cg19498237	3.77	4.89	-0.07	-0.26	0.000271	0	0.01	0.794466
cg04798574	2.76	4.29	-0.06	-0.24	0.000253	-0.04	-0.04	0.916452
cg25389470	2.21	3.33	0.16	-0.02	1.3e-07	-0.01	0.01	0.359771
cg01445942	3.56	4.54	0.15	-0.04	2.04e-06	0.03	0.07	0.146802
cg09509952	5.72	8.06	0.09	-0.26	0.004531	0.02	0.1	0.323574
cg01889020	5.16	6.33	-0.02	-0.18	0.012039	0.05	0	0.226625
cg04524321	2.88	3.8	0.12	-0.03	0.000107	0	0.02	0.468218
cg20169702	5	7.47	0.11	-0.3	0.000261	0.04	0.08	0.58219
cg01475735	1.63	1.95	-0.03	-0.08	3.24e-05	-0.01	-0.01	0.938274
cg11013977	3.04	4.01	0.12	-0.02	0.000264	0.01	0.02	0.5778
cg14480891	5.07	5.41	-0.08	-0.09	0.669641	-0.01	-0.04	0.208926
cg27057288	2.99	3.98	0.13	-0.01	1.12e-05	0	-0.02	0.483292
cg03580297	4.98	6.5	0.08	-0.13	0.00826	0.03	-0.04	0.192151
cg11056045	2.37	3.94	0.16	-0.08	6.39e-05	0	0	0.954905
cg11191049	3.08	4.02	0.06	-0.05	0.003211	0.01	-0.01	0.487155
cg21859434	2.9	3.14	0.03	0	0.022791	-0.02	-0.02	0.952461
cg24429831	3.16	4.54	-0.05	-0.26	0.00013	-0.04	-0.04	0.906323
cg19350839	2.94	4.11	0.13	-0.01	3.36e-05	0	-0.02	0.449801
cg22403273	2.26	3.24	0.18	0.02	0.00028	0.01	0.01	0.97285
cg13369206	2.88	3.84	0.15	0.03	0.001984	0.02	0	0.36689
cg13344237	3.06	4.05	0.2	0.06	8.29e-05	0.02	0.01	0.756319
cg20273697	2.04	2.82	0.15	0.05	0.000594	-0.01	-0.03	0.383433
cg05342987	4.7	5.09	0.07	0.01	0.178791	-0.03	-0.04	0.732873
cg05962107	2.91	3.72	0.09	-0.02	0.000301	-0.01	-0.01	0.925394
cg19447671	1.3	2.2	0.06	-0.1	9.43e-05	-0.03	-0.02	0.710883
cg17714147	92.53	88.91	0.02	0.52	0.000164	-0.07	-0.14	0.455698
cg14369938	2.64	3.36	0.28	0.16	0.001689	0	0.01	0.647546
cg07921503	4.9	8.67	0.03	-0.63	0.00296	-0.15	-0.02	0.410558
cg26874367	4.46	6.29	0.07	-0.14	0.001664	0	-0.03	0.552896
cg20379728	3.25	4.24	-0.02	-0.15	0.007946	0.03	-0.02	0.148102
cg15019707	2.19	2.64	0.01	-0.05	0.000493	-0.01	-0.02	0.621485
cg03414318	2.33	3.25	0.16	0.01	0.000451	0.01	0.03	0.545599
cg20005934	3.04	4.1	0.1	-0.07	1.18e-05	0.02	0.05	0.363082
cg17695351	1.71	4.69	0.18	-0.23	5.76e-09	0.01	-0.01	0.651366
cg20902146	2.78	3.8	0.03	-0.1	0.000699	0.02	0	0.410991
cg12074154	2.08	3.17	0.16	-0.02	3.2e-07	0	0.01	0.555992
cg00372669	3.45	4.42	0.16	0.03	0.001847	0	0.03	0.360414
cg08609445	93.62	90.21	0.27	0.78	0.000161	-0.03	-0.12	0.385017
cg13694800	3.04	2.73	0.09	0.13	0.126346	0.01	-0.01	0.273946
cg13909730	2.12	3.13	0.14	0.03	0.002433	0.02	0.02	0.955976
cg24456592	94.5	90.22	0.09	0.77	1.02e-08	-0.12	-0.12	0.968916
cg26322231	3.69	4.56	0.07	-0.05	0.00857	-0.01	-0.03	0.53691
cg01504784	92.18	88.99	0.38	0.91	3.28e-05	-0.06	-0.14	0.399666
cg12375960	2.58	3.65	0.13	0.01	0.001175	0.01	-0.02	0.210382
cg20801130	2.37	3.3	0.14	0.01	0.000232	-0.02	-0.02	0.772874
cg08134631	3.66	4.05	-0.2	-0.2	0.990045	0.01	-0.05	0.12697
cg15464046	2.23	3.23	0.18	0.06	0.001951	0.02	0.01	0.53474
cg22979093	5.63	7.55	-0.02	-0.32	0.002839	0.04	0.04	0.931769
cg18797950	96.52	93.13	-0.25	0.26	0.000327	-0.13	-0.1	0.70859
cg01244124	4.61	5.5	0.14	0	0.005224	-0.02	0.02	0.305997
cg25303599	2.54	3.49	0.16	0.03	4.78e-05	0.01	0.01	0.803284
cg07507685	2.92	3.9	0.13	0.01	0.02706	0.04	0.03	0.867492
cg02400238	4.24	6.05	0.06	-0.15	0.002113	0.01	-0.04	0.214895
cg06405978	2.89	3.78	0.12	-0.01	0.000809	-0.01	-0.02	0.740941
cg05229759	6.52	9.07	0.22	-0.14	0.003918	0.07	0.06	0.898787
cg08258259	2.76	3.42	0.01	-0.09	0.002311	-0.01	-0.01	0.928167
cg20748955	3.7	5.01	0.02	-0.15	0.000835	-0.02	-0.01	0.927065
cg00347170	95.83	92.82	-0.15	0.32	0.000367	-0.08	-0.08	0.991363
cg18475036	2.64	3.64	0.04	-0.13	0.000563	0.02	0.04	0.603144
cg17168820	2.92	3.95	0.09	-0.07	5.23e-05	0.02	0.02	0.938881
cg12405258	1.57	3.37	0.14	-0.15	6.74e-05	0.04	0.05	0.84675
cg16397884	6.6	5.64	0.04	0.22	0.001924	-0.01	-0.06	0.189008
cg10191097	93.04	90.56	0.11	0.47	0.000838	-0.05	-0.05	0.982971
cg03903705	2.9	3.87	0.07	-0.07	9.26e-06	0	0	0.979521
cg19321263	92.07	89.4	0.14	0.46	0.033463	-0.1	-0.28	0.079182
cg08279316	1.97	3.56	0.12	-0.1	0.001122	0	0.02	0.749907
cg18079376	3.3	4.29	0.09	-0.05	0.000179	0.01	0.02	0.689571
cg04489856	7.02	8.86	0.14	-0.18	0.000241	0.05	0.07	0.695877
cg08682544	2.39	3.39	0.18	0.04	0.000169	0.02	0.02	0.954352
cg02370807	2.39	3.4	0.12	-0.04	1.16e-05	0.03	0.04	0.731031
cg00229232	2.67	3.57	0.07	-0.05	0.000345	-0.01	0	0.680689
cg05187651	95.2	90.94	-0.04	0.68	8.02e-08	-0.01	-0.11	0.305963
cg23652038	2.56	3.45	0.14	0	2.46e-05	0	0.02	0.389415
cg14363636	1.75	2.75	0.16	0.01	2.75e-06	0	0.01	0.611464
cg21454925	95.92	92.93	-0.13	0.32	8.81e-07	-0.05	-0.05	0.967059
cg27344576	5.04	6.66	0.04	-0.23	0.000223	0.01	0.05	0.345826
cg16955889	3.66	5.75	0.16	-0.09	0.011022	0.03	0.01	0.750269
cg01796478	52.95	63.76	1.03	-0.19	0.090292	-0.28	-0.6	0.51074
cg14343214	2.64	4.32	0.14	-0.07	0.001507	0.01	-0.01	0.690187
cg13954090	1.2	1.39	0	-0.02	0.005485	-0.01	-0.02	0.453525
cg06985755	2.78	3.78	0.14	-0.02	6.94e-05	0.01	0.02	0.689792
cg14453201	5.39	6.58	-0.04	-0.24	0.00402	-0.01	0.05	0.269423
cg21438101	2.7	3.66	0.13	-0.03	1.84e-06	-0.01	-0.01	0.924839
cg27189087	3.78	4.85	0.16	0.01	0.003993	-0.01	-0.04	0.388015
cg15852879	2.29	3.09	0.11	-0.05	1.2e-06	-0.01	0.02	0.254502
cg22755008	2.49	2.83	0.02	-0.02	0.094015	-0.02	-0.04	0.504596
cg22210779	96.04	93.13	-0.2	0.11	0.003112	-0.06	0.02	0.26209
cg03300705	4.03	5.26	0.14	-0.02	9e-05	0	-0.01	0.823569
cg12371681	2.74	3.72	0.04	-0.1	0.000287	-0.01	-0.01	0.782599
cg27116787	1.47	2.47	0.12	-0.02	4.41e-06	0.01	-0.01	0.498814
cg03881924	2.68	3.49	0.16	0.05	0.0013	0	-0.01	0.815072
cg12418163	3.67	4.75	0.09	-0.01	0.020299	0.02	-0.02	0.129472
cg03220166	2.56	3.44	0.16	0.06	0.00697	0.01	-0.02	0.244023
cg07817697	2.38	3.72	0.11	-0.08	5.05e-05	0	0.01	0.794081
cg12097080	4.32	5.35	0	-0.21	2.52e-05	0	0.03	0.430701
cg17377690	2	2.85	0.09	-0.05	1.28e-05	0	0	0.972033
cg05667158	2.61	3.68	0.13	-0.05	1.1e-07	0.01	-0.01	0.485303
cg01943983	97.46	94.37	-0.14	0.33	3.6e-07	-0.02	-0.05	0.650199
cg18234145	4.6	4.65	0.11	0.1	0.824538	-0.02	-0.05	0.30791
cg17029690	1.95	3.85	0.22	-0.04	8.17e-05	0.01	0.01	0.947053
cg09649134	3.19	4.33	0.02	-0.1	0.020128	0.04	0	0.322269
cg12432552	2.85	3.87	0.12	-0.02	0.000325	0.02	0.01	0.718779
cg07594209	4.7	5.7	0.02	-0.12	0.024687	0.02	0	0.672543
cg00355158	1.79	2.8	0.13	-0.03	5.98e-07	0.01	0.02	0.478278
cg09455946	2.36	3.3	0.16	0.02	5.23e-05	0.01	0.01	0.955169
cg25811527	2.08	3.03	0.21	0.07	5.02e-05	0.01	0.02	0.691777
cg11846816	2.2	3.08	0.07	-0.06	0.000138	0	-0.01	0.651735
cg08486961	2.05	2.97	0.17	0.03	5.8e-06	0	-0.01	0.878547
cg10482924	2.34	3.42	0.12	-0.02	3.4e-05	0.01	0	0.704556
cg26101402	1.75	2.74	0.06	-0.09	7.79e-06	-0.02	-0.01	0.767804
cg05835105	3.16	4.07	0.18	0.04	0.088076	0.06	0.09	0.577749
cg25949941	2.49	3.46	0.13	-0.02	1.77e-06	-0.01	0.01	0.453274
cg22277636	2.41	3.37	0.09	-0.05	0.001259	0.03	0.04	0.766641
cg17179862	29.99	33.54	0.92	-0.29	0.000176	-0.03	0.31	0.121258
cg23687603	5.05	7.52	0.12	-0.22	0.003195	-0.02	-0.03	0.933739
cg27393325	2.78	3.77	0.12	-0.04	4.62e-05	-0.02	-0.01	0.939498
cg00261252	6.23	5.35	-0.02	0.09	0.016231	-0.02	-0.02	0.921838
cg03852219	2.57	3.54	0.1	-0.06	0.000238	-0.01	0	0.818106
cg24699021	92.9	88.65	0.35	1.02	7.05e-07	-0.01	-0.07	0.502992
cg23246885	4.19	5.13	0.06	-0.04	0.133065	0	-0.06	0.165459
cg06488395	3.83	4.75	0.12	0.03	0.018558	-0.02	-0.06	0.215036
cg23980314	96.83	94.7	-0.17	0.16	2.03e-05	-0.05	-0.03	0.594733
cg17324707	1.33	1.73	0.02	-0.04	0.000207	0	-0.01	0.629047
cg01394093	2.64	3.65	0.1	-0.04	6.21e-05	0.01	0.02	0.696806
cg16452329	3.2	4.03	0.1	-0.02	0.002071	-0.03	-0.03	0.816984
cg27112666	3.56	5.42	0.11	-0.18	9.59e-05	0.05	0.04	0.938197
cg21433121	1.99	2.89	0.16	0.05	0.000283	0	-0.02	0.342585
cg01682504	6.8	8.53	0.06	-0.21	0.003338	-0.06	-0.02	0.574249
cg05082085	2.56	3.39	0.17	0.02	2.21e-05	0.01	0.03	0.590518
cg24418420	2.48	3.42	0.07	0	0.103875	0	-0.04	0.135822
cg17594860	3.42	4.34	-0.16	-0.07	0.352277	-0.05	-0.1	0.473738
cg06071083	1.51	1.9	-0.02	-0.06	0.001328	-0.01	-0.02	0.666478
cg13233461	1.6	3.08	0.33	0.11	0.002169	0.04	0.06	0.66891
cg06459020	3.33	4.25	0.19	0.04	0.000155	0.01	0.01	0.920783
cg21453451	3.74	5.75	0.2	-0.08	0.000361	0.05	-0.02	0.207899
cg17100696	6.79	8.86	0.28	-0.07	0.002506	0.05	0.1	0.519117
cg05960997	4.53	5.53	-0.06	-0.19	0.023389	0.01	-0.01	0.59553
cg02960150	1.7	2.67	0.16	0.01	1.36e-06	0.01	0.03	0.412655
cg18435532	3.97	5.17	0	-0.18	2.35e-05	-0.01	0	0.603634
cg14512731	2.47	3.41	0.15	0.03	0.0002	0.01	0.01	0.964838
cg13132577	2.26	4.19	0.18	-0.08	0.001445	0.03	0.02	0.831698
cg01548742	81.82	76.88	0.79	1.37	0.004946	-0.23	-0.27	0.765127
cg16096096	2.43	3.42	0.22	0.11	0.012011	0.04	0.02	0.531249
cg11941228	4.38	5.45	-0.08	-0.22	0.008883	0.02	0	0.489833
cg18323251	98.4	95.43	-0.34	0.08	7.38e-07	-0.04	-0.01	0.630759
cg13015350	92.43	86.95	-0.03	0.76	0.000176	-0.11	-0.14	0.839117
cg09313665	3.32	4.27	0.24	0.08	9.4e-06	-0.01	0.01	0.487389
cg14104635	1.93	3.66	0.26	0	6.98e-06	0	0.01	0.792735
cg06946452	4.45	5.73	0.15	-0.06	0.002415	-0.02	0.12	0.003431
cg24746100	3.84	4.83	0.04	-0.07	0.001657	0	-0.03	0.231375
cg18486850	96.25	92.83	-0.14	0.35	0.000107	-0.08	-0.09	0.887814
cg27361727	3.39	4.28	0.22	0.08	0.00588	0.02	0.03	0.627547
cg07722840	96.23	92.73	-0.23	0.31	8.45e-07	-0.01	-0.04	0.67735
cg06204735	4.21	5	0	-0.08	0.256369	0.04	0.04	0.870802
cg00099216	2.81	4.42	0.23	-0.03	1.11e-06	0.02	0.07	0.232188
cg07061775	4.56	5.99	-0.02	-0.22	0.003389	0.02	0	0.660366
cg16648524	38.43	36.07	0.4	0.75	0.013904	-0.26	-0.25	0.903246
cg07421028	2.31	3.21	0.24	0.14	0.00218	0.01	-0.01	0.221356
cg09261020	3.39	4.27	0.07	-0.04	0.013286	0	-0.02	0.576074
cg10748086	3.67	5.24	0.12	-0.09	0.000616	0.01	0.04	0.454714
cg05028187	4.46	5.49	0.12	-0.03	0.000326	0.01	0	0.656044
cg27323091	42.88	39.28	0.58	1.15	4.6e-05	-0.24	-0.28	0.636404
cg23339899	1.93	3.17	0.11	-0.06	5.57e-05	0.03	0	0.365911
cg15804566	1.49	1.93	0.01	-0.05	0.003316	-0.01	-0.01	0.92858
cg01612220	95.82	93.53	0.05	0.4	0.000361	-0.07	-0.08	0.814644
cg18661868	7.27	8.49	-0.06	-0.23	0.009662	-0.04	-0.08	0.501324
cg05633391	2.09	3.07	0.3	0.15	0.002112	-0.03	0	0.348872
cg23471890	3.32	4.37	0.18	0.03	0.000204	0.01	0	0.572586
cg07977178	2.58	3.55	0.25	0.11	0.003537	-0.04	-0.05	0.810941
cg25623468	2.75	3.76	0.14	0.01	0.001566	0.03	0.01	0.454163
cg14569576	2.35	3.42	0.14	-0.03	1.26e-05	0.02	0.03	0.736122
cg06225133	2.78	3.77	0.27	0.11	0.000149	0	0.04	0.160883
cg26224712	2.06	2.92	0.16	0.05	0.000618	0	-0.02	0.371091
cg24886176	3.16	4.11	0.15	0	0.001336	0.01	0.03	0.558234
cg12976394	88.84	83.41	-0.99	-0.63	0.14748	-0.31	-0.37	0.714997
cg06087029	2.54	3.46	0.13	-0.02	2.62e-06	0	0	0.925151
cg16945312	5.52	7.39	0.22	-0.01	0.003159	-0.01	0.05	0.315432
cg27446570	91.55	85.91	0.03	0.81	0.000208	-0.12	-0.23	0.450988
cg14793430	90.7	88.82	0.07	0.32	0.002385	-0.09	-0.07	0.760628
cg13603508	4.02	4.52	0.17	0.1	0.133101	-0.02	0.01	0.450232
cg22032364	68.32	72.62	0.64	0	0.029805	-0.1	0.16	0.211526
cg27387226	5.51	6.66	0.08	-0.11	4.82e-05	-0.05	-0.03	0.654791
cg08626939	2.62	3.45	0.16	0.03	0.000171	0.02	0.01	0.974568
cg08879241	3.4	4.24	0.13	0.01	0.002629	0.02	0.03	0.501685
cg19716887	4.55	7.05	0.16	-0.19	0.001867	0.02	0.04	0.867087
cg17105151	7.04	8.83	0.3	0.05	0.005581	-0.03	0	0.664758
cg17333211	4.27	5.61	0.02	-0.16	1.09e-06	0	-0.01	0.672865
cg07753891	3.56	4.48	0.16	0	7.99e-05	0.01	0.02	0.696436
cg13557688	2.05	2.96	0.12	0.01	0.001633	0.01	-0.03	0.127832
cg03585549	0.91	1.4	0.03	-0.08	0.029868	0	0.01	0.782198
cg09141351	2.43	3.36	0.16	0.04	0.002762	0.02	0.01	0.845004
cg10173182	4.89	5.93	0.01	-0.11	0.003712	-0.03	-0.04	0.757833
cg10651583	8.43	11.4	0.29	-0.14	0.000361	0.12	0.11	0.942975
cg03317280	3.96	4.76	0.22	0.08	0.002882	0.01	0.04	0.413913
cg27513886	97.26	94.63	-0.22	0.23	0.000121	-0.01	-0.09	0.280048
cg26220259	4.22	5.26	0.07	-0.04	0.015577	-0.01	-0.04	0.46746
cg25093532	2.58	3.53	0.13	0.02	0.00326	0.02	0	0.495459
cg01913970	2.4	3.66	0.17	0.01	0.024787	0.03	-0.02	0.316331
cg27467516	68.14	56.9	0.03	1.75	0.02243	0.11	1.05	0.072791
cg01233786	96.67	94.63	-0.06	0.23	0.003146	-0.08	-0.21	0.053077
cg02842850	95.93	93.38	-0.1	0.2	0.001228	-0.03	0.03	0.329662
cg08229905	89.66	84.92	0.17	0.37	0.344004	-0.08	-0.05	0.829674
cg03313751	4.03	5.82	-0.05	-0.3	0.000488	0	-0.01	0.881956
cg27657473	3.03	3.76	0.17	0.08	0.007608	-0.01	-0.03	0.503396
cg26862527	4.23	5.96	0.19	-0.05	0.001262	0.01	-0.03	0.397783
cg14624505	1.9	2.12	0.02	0.02	0.943349	0.01	-0.02	0.006635
cg02836541	4.43	7.19	0.13	-0.33	5.33e-05	0.05	0.09	0.64364
cg21773967	1.82	2.79	0.3	0.16	0.001464	0.02	-0.02	0.276889
cg00013374	92.51	87.23	-0.14	0.63	0.0005	-0.11	-0.16	0.70297
cg05337966	1.98	2.19	0.01	-0.03	0.010005	0	0.01	0.270105
cg26630773	3.53	4.37	0.17	0.02	0.000262	-0.02	-0.01	0.955198
cg05925497	8.27	12.29	3.53	2.79	0.033786	-0.68	-0.66	0.933124
cg13282787	3.66	4.54	0.13	0.05	0.137554	0	-0.05	0.177392
cg21174435	3.73	4.83	0.13	-0.03	0.000303	0.01	-0.03	0.256768
cg14966252	3.65	3.13	0.09	0.13	0.168533	0.01	0	0.523217
cg02988267	2.25	3.21	0.13	0.03	0.00467	0	-0.02	0.252189
cg27430961	3.5	4.55	0.14	-0.01	0.005155	0.02	-0.01	0.439822
cg15140822	2.73	3.7	0.1	-0.05	5.65e-05	0.02	0.03	0.68984
cg01930621	2.36	3.15	0.07	-0.06	1.49e-07	0.01	0.02	0.348703
cg21131149	2.43	3.34	0.09	-0.04	9.06e-05	0	0	0.922653
cg18438944	3.19	4	0.06	-0.09	0.003715	-0.03	0.03	0.120888
cg11428482	2.73	3.61	0.18	0.08	0.001812	0	-0.01	0.674135
cg09739036	3.22	5.71	0.04	-0.35	0.000455	0.06	0.08	0.742462
cg20698170	4.91	6.01	0.08	-0.02	0.082891	0	-0.05	0.17138
cg16336127	3.35	4.94	0.21	0	0.000806	0.01	0	0.80767
cg06859614	3.2	4.06	0.08	-0.02	0.003222	0	-0.02	0.396964
cg03132773	2.81	3.8	0.13	0.03	0.024988	0.02	0.01	0.769563
cg17062109	5.25	6.91	-0.02	-0.2	0.015331	0.01	-0.04	0.331235
cg24615044	1.7	1.99	0	-0.04	8.57e-05	-0.02	-0.02	0.822786
cg19819654	93.33	91.5	0.01	0.23	0.034795	-0.08	-0.05	0.666678
cg01054110	84.09	80.68	1.35	1.84	0.008754	-0.16	-0.09	0.586263
cg16592713	2.96	3.72	0.12	0.03	0.007797	0	-0.01	0.834035
cg10182317	3.96	4.69	0.04	-0.22	0.02686	0.05	0.18	0.119487
cg13444005	96.38	95.06	0.02	0.25	0.005677	-0.07	-0.03	0.508505
cg11199428	4.45	5.42	0.14	0.01	0.003156	0.02	-0.01	0.409694
cg27185063	93.49	90.19	0.04	0.55	0.000141	-0.11	-0.09	0.833839
cg19889626	6.09	7.79	0.01	-0.15	0.091803	0	0.05	0.496215
cg09897338	1.6	2.17	0.05	-0.02	0.014742	-0.01	-0.01	0.786045
cg15660630	2.24	3.27	0.23	0.07	0.033342	0.03	0.02	0.839131
cg06219577	1.03	1.45	-0.01	-0.07	0.007312	0.01	0.01	0.945713
cg15066100	3.12	4.09	0.2	0.09	0.011551	0.01	-0.02	0.290708
cg19523118	3.27	4.24	0.2	0.03	1.64e-05	0.01	0.03	0.508764
cg01242484	1.07	1.18	-0.01	-0.03	0.045851	0	-0.01	0.774961
cg00128805	4.67	6.1	0.2	-0.03	0.001695	0.04	0.02	0.73657
cg18078958	84.34	88.49	0.72	0.18	0.00693	-0.06	-0.21	0.269046
cg22184145	3.28	3.29	0.1	0.07	0.657457	0.02	0.03	0.731013
cg09951507	4.22	5.85	0.02	-0.21	0.000209	-0.04	-0.05	0.834206
cg01277369	2.78	3.61	0.19	0.09	0.0091	0.01	0.01	0.923574
cg10678427	3.28	5.01	0.14	-0.13	0.000144	0.02	0.02	0.993938
cg01085995	3.17	4.08	0.15	0.02	0.000807	0.01	0.01	0.896935
cg15781375	5.01	5.97	0.07	-0.11	0.000341	0.03	0.07	0.22026
cg07379293	91.59	89	-0.17	0.18	0.00161	-0.13	-0.06	0.365348
cg11015251	48.01	54.46	-2.1	-2.98	0.003981	-0.15	0.11	0.215016
cg10308682	1.42	1.8	0.02	-0.04	1.54e-05	-0.01	0	0.461285
cg04554033	3.16	4.1	0.12	-0.02	0.00043	-0.01	-0.03	0.469308
cg18683604	3.75	4.9	0.06	-0.15	8.87e-05	0.04	0.06	0.676875
cg15978276	5.77	6.76	0.03	-0.12	0.005833	0.01	0.03	0.670294
cg26816363	2.65	3.58	0.17	0.03	7.86e-05	0.01	0.02	0.730448
cg25330797	2.15	3.24	0.15	0	5.68e-06	-0.02	-0.01	0.984018
cg12390516	5.52	8.39	-0.18	-0.61	0.002832	-0.05	-0.01	0.697832
cg05611837	90.71	85.5	0.35	0.91	0.010208	-0.04	-0.02	0.900317
cg21792144	2.96	3.34	0.01	-0.05	0.000984	-0.01	0	0.187185
cg07320646	2.67	3.59	0.13	0.01	0.000731	0.02	0.01	0.451095
cg14553600	3.66	4.71	0.05	-0.1	0.000267	-0.02	-0.01	0.770013
cg24715445	94.25	91.37	0.15	0.61	8.13e-05	-0.12	-0.11	0.883653
cg16509829	3.59	4.44	0.14	0.01	0.000395	0.01	0.03	0.498034
cg16433211	2.11	3.08	0.13	0.01	0.001569	0.02	0	0.519719
cg25550913	75.09	72.2	0.21	0.64	0.001678	-0.28	-0.23	0.587824
cg16085171	87.63	81.71	-0.1	0.55	0.003605	-0.21	0	0.198304
cg14231704	96.85	93.7	0.09	0.55	0.000395	-0.09	-0.03	0.471835
cg15351950	92.11	89.77	0.46	0.78	0.000446	-0.02	-0.04	0.750245
cg17687528	5.79	9.12	0.36	-0.16	4.39e-05	-0.02	-0.01	0.920803
cg01960016	7.84	8.43	0.05	0	0.138547	-0.02	-0.01	0.629541
cg08480826	5.01	6.15	0.02	-0.18	0.000998	0.01	0.06	0.297589
cg26094714	3.3	4.26	0.06	-0.1	5.94e-05	0.01	0.01	0.818668
cg24480453	9.43	12.17	0.62	0.23	0.020222	-0.01	-0.04	0.807873
cg08333703	2.75	3.6	0.3	0.22	0.048636	0.05	0	0.097596
cg07139330	4.07	3.79	-0.01	0.13	0.026589	-0.07	-0.13	0.133649
cg07259710	2.19	3.11	0.08	-0.04	3.59e-05	0.01	-0.01	0.481231
cg17178280	4.62	6.15	0.1	-0.09	0.011183	0.05	0.03	0.682025
cg01350077	5.4	4.83	0.08	0.16	0.11144	-0.01	0	0.718085
cg13263285	1.77	2.21	0.02	-0.03	0.050283	0	-0.02	0.079834
cg13985868	3.33	5.06	0.14	-0.07	0.000828	0.01	-0.03	0.356425
cg06097659	1.86	2.71	0.16	0.18	0.793248	0	-0.11	0.00079
cg25354169	3.39	4.89	0.12	-0.11	0.001771	0.05	0.06	0.881856
cg10603481	78.16	73.75	0.21	0.97	3.46e-05	-0.15	-0.17	0.886097
cg21718087	5.03	6.69	-0.01	-0.24	0.003283	0.06	0.06	0.909481
cg15139248	5.66	8.36	-0.11	-0.45	2.26e-05	-0.01	-0.05	0.403373
cg21682118	5.01	7.67	0.23	-0.15	0.00091	0.04	-0.02	0.449474
cg01913568	3.36	5.76	-0.02	-0.41	0.000779	0.05	0.11	0.443036
cg25340758	94.27	89.75	0.08	0.72	8.89e-05	-0.02	0.1	0.297559
cg12392528	3.06	4.15	0.18	0.02	2.95e-06	-0.01	-0.03	0.488723
cg18515585	2.81	3.74	0.18	0.04	3.83e-05	-0.01	-0.01	0.827868
cg05207834	2.7	4.51	0.23	0	0.000805	0	-0.03	0.523202
cg06164608	1.67	2.05	0	-0.08	0.000147	0	-0.01	0.761091
cg25220460	3.22	3.94	0.04	-0.02	0.049756	0	-0.03	0.152081
cg06192381	3.79	5.84	0.08	-0.17	0.004736	-0.02	-0.01	0.90465
cg00667865	3.27	4.95	0.22	-0.09	6.29e-06	0.04	0.09	0.291474
cg00645456	4.25	5.41	0.07	-0.09	0.001154	-0.02	0	0.550947
cg11773346	4.33	5.26	-0.08	-0.21	0.001181	0	-0.04	0.263249
cg13120952	2.59	3.63	0.12	-0.07	3.6e-07	0.02	0.03	0.618738
cg06761793	1.44	1.43	-0.04	-0.05	0.765119	-0.01	-0.01	0.54109
cg04153784	3.8	4.69	-0.12	-0.26	0.004624	0	0.01	0.757963
cg23181138	2.01	2.34	-0.04	-0.08	0.001292	-0.02	-0.01	0.374581
cg12601945	4.86	6.08	-0.13	-0.3	0.002533	-0.01	-0.05	0.437671
cg07641160	3.15	4.29	0.14	0.03	0.016164	0.01	-0.03	0.1583
cg26824516	4.38	5.65	0.01	-0.13	0.016269	0.05	0.04	0.889978
cg13217064	3.19	4.11	0.13	0.01	0.003293	0	0	0.937658
cg20307448	93.09	90.37	-0.24	0.19	0.000548	-0.12	-0.17	0.611995
cg17342064	1.88	2.77	0.19	0.06	0.001543	-0.01	0.01	0.58883
cg14798382	92.99	88.6	-0.14	0.61	3.69e-06	-0.12	-0.31	0.101167
cg15393197	7.38	9.85	0.21	-0.13	0.003129	0.03	0.01	0.732445
cg19038917	4.27	5.96	0.14	-0.1	0.00167	0.06	0.07	0.837985
cg10501310	94.68	93.29	0.35	0.55	0.001652	-0.05	-0.07	0.748506
cg04729491	94.44	91.18	0.06	0.54	4.89e-06	-0.05	-0.1	0.485904
cg00109503	2.91	3.9	0.12	-0.03	0.000217	0.02	0.02	0.939301
cg13348877	2.51	3.38	0.07	-0.02	0.00715	0	-0.03	0.356502
cg26720125	3.13	3.76	-0.1	-0.15	0.09026	-0.01	-0.04	0.288567
cg17399362	5.43	7.27	0.06	-0.15	0.015209	0.02	-0.01	0.53247
cg09504080	3.76	4.68	0.03	-0.12	0.014338	-0.03	-0.02	0.835363
cg06206471	3.6	4.58	0.04	-0.07	0.005042	0.01	0	0.894693
cg20658709	18.91	23.33	0.49	-0.14	0.002355	-0.01	-0.02	0.970228
cg17079530	2.93	3.21	0.06	0.03	0.191038	0	0.02	0.26607
cg22493673	2.93	3.4	-0.03	-0.07	0.095072	-0.01	-0.04	0.057162
cg17949568	92.5	88.99	0.19	0.73	0.001095	-0.15	-0.12	0.817508
cg17798944	5.17	7.5	0.33	-0.01	1.13e-06	0.04	0.03	0.827659
cg00246768	91.06	87.27	0.73	1.31	0.005903	0.02	-0.3	0.029672
cg10923702	94.49	91.68	-0.11	0.28	0.005087	-0.05	-0.09	0.719017
cg17206034	2.78	3.09	0	-0.09	0.043973	-0.01	0.02	0.238729
cg12841650	95.85	92.7	0.03	0.51	1.37e-05	0.01	0.01	0.955296
cg07575409	93.52	90.41	0.31	0.73	0.00116	-0.08	-0.07	0.941628
cg03606176	2.93	4.57	0.19	-0.05	4.75e-05	0.02	0.03	0.726263
cg14234442	2.26	3.01	0.03	-0.07	0.002784	0	-0.03	0.402242
cg25115993	2.3	3.34	0.21	0.07	0.001109	0	0	0.93847
cg05183229	3.46	4.02	0.01	-0.07	0.001454	-0.02	-0.01	0.45402
cg14276772	2.8	3.67	0.11	-0.01	0.000566	0.01	-0.01	0.45078
cg19301206	0.94	1.17	0	-0.04	0.026113	0	0	0.734368
cg25518386	2.38	4.3	0.19	-0.12	7.74e-05	0.07	0.08	0.875374
cg20190025	92.46	89.92	0.23	0.66	0.008655	-0.1	-0.28	0.116196
cg13845656	2.72	3.52	0.15	0.02	3.41e-05	0.01	0.03	0.176824
cg04144859	90.02	87.08	0.32	0.72	0.0012	-0.08	-0.03	0.61775
cg15034779	2.18	3.23	0.08	-0.08	0.000163	0	0.02	0.474806
cg13903378	1.98	2.95	0.14	0.05	0.005862	0	-0.04	0.145057
cg05377226	2.37	3.31	0.11	-0.03	8.71e-05	0	0	0.864652
cg22412150	96.55	93.79	-0.28	0.13	0.000122	-0.01	0	0.822932
cg01680773	2.75	3.78	0.11	-0.04	0.0002	-0.01	0.02	0.181515
cg07407723	81.21	79.17	0.06	0.25	0.067351	-0.2	-0.13	0.303565
cg08385249	3.69	4.78	0.07	-0.08	0.002434	0	0.01	0.720769
cg20959564	2.12	2.15	0.03	0.02	0.451217	-0.02	0	0.237742
cg17494855	2.91	3.74	0.1	-0.03	0.104065	-0.01	-0.01	0.955126
cg08972130	3.35	4.35	0.13	0	0.000169	-0.02	-0.02	0.731498
cg12225910	3.92	5.04	-0.01	-0.15	0.00445	0.02	0.02	0.786468
cg02967595	2.46	3.38	0.12	-0.02	0.000468	0.01	0.05	0.157736
cg26157248	2.98	4.55	0.14	-0.13	8.36e-05	0.05	0.05	0.995058
cg03559229	2.2	3.01	0.21	0.09	0.002532	0.01	0.04	0.306667
cg15533046	10.92	13.27	0.01	-0.45	3.72e-05	-0.05	0.25	7.13e-05
cg07480713	3.25	4.23	0.14	0	3.06e-05	-0.01	-0.03	0.375678
cg24535665	2.03	2.78	0.15	0.06	0.009958	0	-0.04	0.063049
cg03958269	1.58	2.51	0.14	0	8.08e-06	0	0.01	0.899869
cg21536992	2.37	3.28	0.16	0.04	0.000463	0.01	-0.02	0.299586
cg26287101	91.48	84.24	0.18	1.24	8.44e-07	-0.05	-0.1	0.732007
cg07896412	2.23	3.11	0.16	0.02	6.24e-05	0	0.02	0.360661
cg08511757	95.21	91.22	-0.67	-0.35	0.07041	-0.19	0	0.123871
cg02252340	3.49	4.24	0.07	0.01	0.1653	0.01	-0.03	0.253667
cg23809442	3.56	5.41	0.25	0.07	0.026103	0.01	-0.03	0.570149
cg23083315	2.6	3.41	0.26	0.17	0.012903	0.01	-0.02	0.3012
cg07675334	4.4	5.39	0.07	-0.03	0.028987	-0.01	-0.03	0.521762
cg22066180	6.36	8.27	0.04	-0.21	0.00281	-0.04	-0.04	0.921535
cg27088150	4.85	6.46	0.25	-0.04	0.000292	0.01	0.01	0.997234
cg10681256	3.22	4.26	0.01	-0.15	0.001353	0.04	0.05	0.803225
cg09671931	2.89	3.9	0.09	-0.07	3.13e-06	-0.01	0	0.898854
cg10829342	2.31	3.1	0.14	0.01	2.91e-05	0	0.01	0.529906
cg00530568	96.66	95.17	0.02	0.24	0.00016	-0.01	-0.1	0.022035
cg15074266	57.96	63.97	0.56	-0.63	0.000945	0.03	0.22	0.442383
cg14921743	2.22	2.47	0.01	-0.02	0.145593	-0.02	-0.03	0.290816
cg00619592	81.25	74.26	0.77	1.55	0.029414	-0.02	0.17	0.452345
cg14969015	97.13	95.39	-0.14	0.1	5.32e-06	-0.07	-0.04	0.495137
cg07810927	3.6	4.51	-0.05	-0.2	0.004234	0.01	0.02	0.637894
cg10184292	1.51	1.66	0.02	0	0.068819	-0.01	-0.01	0.768156
cg18700572	4.68	7.07	0.15	-0.17	0.004425	0.03	0.04	0.956314
cg10008120	87.73	84.6	0	0.59	0.003465	-0.1	-0.35	0.073597
cg02052895	1.59	2.57	0.1	-0.03	3.86e-05	0	-0.02	0.488198
cg01708552	2.18	2.38	0	-0.04	0.035675	-0.02	-0.02	0.690043
cg10480461	96.32	93.63	0.08	0.52	0.000926	-0.11	-0.13	0.801394
cg23052830	6.07	8.53	0.29	-0.08	0.002271	0.04	0.11	0.378203
cg04787443	2.42	3.27	0.18	0.06	0.000834	0.01	0.03	0.430176
cg06736160	96.15	93.13	-0.05	0.38	1.84e-07	-0.05	-0.02	0.645136
cg10097651	4.22	4.8	0.29	0.29	0.887287	0.01	-0.01	0.358941
cg16987365	91.29	87.07	-0.02	0.65	4.98e-05	-0.09	-0.17	0.52808
cg18137414	84.57	80.46	-0.13	0.46	2.97e-05	-0.12	-0.21	0.336896
cg18755581	2.42	2.64	0.07	0.02	0.072427	0	0.02	0.467258
cg11715725	6.22	8.05	0.07	-0.24	6.52e-05	0	0.03	0.543934
cg22468803	3.52	4	-0.01	-0.09	0.034369	-0.02	-0.01	0.88619
cg02387244	15.5	19.4	0.48	-0.18	1.51e-05	0.01	0.06	0.650048
cg10029288	84.98	78.95	-0.47	-0.02	0.059533	-0.3	-0.06	0.151648
cg15552158	6.07	8.14	0.1	-0.16	0.003852	0.09	0.08	0.955307
cg14876325	1.74	2.66	0.1	0	0.001938	0	-0.03	0.108659
cg15433097	2.53	3.33	0.2	0.09	0.001131	0	-0.02	0.371513
cg25339552	2.58	3.48	0.24	0.12	0.000376	0	-0.01	0.561854
cg23616383	2.33	2.96	-0.03	-0.14	0.000206	-0.01	0.01	0.157335
cg06795635	3.51	4.34	0.09	-0.06	2.03e-05	-0.01	0.02	0.149209
cg07691306	8.26	9.99	0.15	-0.19	0.040551	-0.05	-0.09	0.671826
cg11328022	2.48	2.56	0.02	0.02	0.863618	-0.01	-0.02	0.646677
cg00706505	1.93	2.25	-0.01	-0.07	0.000679	-0.02	-0.01	0.640345
cg13077519	4.09	4.55	0.16	0.08	0.020693	-0.02	-0.03	0.67556
cg07787240	82.75	78.34	0.7	1.12	0.075572	0.04	0.23	0.242962
cg23971215	92.26	86.89	0.42	0.64	0.194136	0.03	0.17	0.202501
cg10318678	91.96	89.08	-0.26	0.16	0.006688	-0.22	-0.1	0.260895
cg06788172	4.2	4.98	0.18	0.07	0.008267	-0.03	-0.04	0.690312
cg26462136	5.13	6.16	0.15	-0.03	0.000281	-0.04	0	0.219505
cg19311812	2.36	2.67	-0.08	-0.13	0.014513	-0.01	-0.01	0.95263
cg02980152	3.41	5.13	0.21	0.01	0.000419	0.02	-0.01	0.497228
cg16961070	83.07	80.35	0.2	0.62	0.001975	-0.17	-0.16	0.87231
cg15427774	2.67	3.51	0.13	0.03	0.002156	0	-0.02	0.439737
cg24058025	2.97	4.08	0.12	-0.02	0.000112	-0.01	-0.03	0.625572
cg22700091	3.27	4.28	0.08	-0.06	0.00419	0.02	0.03	0.873792
cg01011910	3.44	4.31	0	-0.14	0.003845	0.03	0.04	0.612132
cg26429530	2.73	3.57	0.09	-0.04	0.001075	-0.01	0	0.865542
cg17627973	89.83	86.31	0.3	0.78	0.048216	-0.07	-0.04	0.861386
cg00366352	2.14	1.97	-0.04	0.01	0.0166	0	-0.01	0.841335
cg02034689	10.03	12.7	0.1	-0.17	0.125399	0.08	0.01	0.571344
cg01048962	2.45	3.39	0.11	-0.06	0.002251	0	0.06	0.11234
cg17956530	95.46	92.73	0.09	0.36	0.000579	-0.02	-0.03	0.740183
cg06545139	2.57	3.49	0.29	0.21	0.05709	0.03	-0.02	0.104191
cg13617047	97.31	94.55	-0.09	0.36	2.52e-06	-0.03	-0.02	0.897731
cg25105919	3.22	4.2	0.17	0.05	0.007851	0	0.03	0.409748
cg01439366	4.08	5.07	0.24	0.07	9.99e-05	0.03	0.03	0.866713
cg11719836	2.76	3.57	0.13	0.01	0.000105	0	0.01	0.463097
cg13361393	3.4	4.3	0.18	0.03	0.000136	0.01	0.02	0.592501
cg27351780	2.25	3.2	0.14	-0.03	4.24e-07	0	0.02	0.417528
cg23263051	2.56	3.45	0.13	-0.02	1.69e-05	0.01	0.04	0.233232
cg04483874	3.29	4.28	0.1	-0.06	0.000484	0.01	0.03	0.556228
cg07765912	2.04	2.32	0.03	-0.02	0.005088	-0.01	0	0.659792
cg16503057	5.27	6.92	0.07	-0.16	0.000397	0.03	0.02	0.958204
cg06181703	93.27	91.07	0.26	0.57	0.009797	-0.11	-0.1	0.907122
cg05989312	4.5	7.41	0.56	0.31	0.00262	0	0.08	0.121571
cg07564175	5.74	8.11	0.08	-0.29	5.38e-05	-0.01	0.05	0.320038
cg20688987	2.47	2.58	-0.04	-0.06	0.354249	0	-0.02	0.42938
cg05319305	3.03	3.14	0.08	0.04	0.160519	0.02	0.05	0.148669
cg03294704	89.61	84.95	0.57	1.27	2.71e-06	-0.04	-0.05	0.901073
cg19415743	7.84	10.97	0.45	0.17	0.010554	-0.01	-0.11	0.183821
cg04315947	2.75	3.71	0.11	0.02	0.021463	-0.01	-0.02	0.584679
cg04590843	6.09	8.46	0.07	-0.26	0.000251	0.01	0.02	0.807067
cg14021564	1.71	2.64	0.17	0	1.82e-06	0	0.02	0.481961
cg24014536	4.11	4.72	0.03	-0.04	0.001025	0	0	0.644445
cg07825681	95.46	92.62	-0.12	0.31	1.89e-06	-0.02	-0.02	0.912716
cg26463106	1.73	2.61	0.22	0.09	0.003312	0.03	0.04	0.648555
cg21174792	1.79	2.66	0.14	0.03	0.00164	0	0	0.92886
cg06046805	89.57	84.88	0.88	1.5	4.47e-06	-0.09	-0.14	0.596783
cg20263839	3.8	4.71	0.21	0.08	0.00207	-0.01	0	0.609289
cg13849196	2.67	3.11	-0.02	-0.09	0.016497	-0.01	0	0.704587
cg14663510	3.26	4.14	0.09	-0.04	0.000414	0	0	0.880164
cg11972810	30.53	33.78	2.03	1.72	0.194262	-0.1	-0.04	0.676843
cg03116355	2.47	3.28	0.1	0	0.001881	0	-0.02	0.465472
cg22083062	3.74	4.76	0.08	-0.09	3.1e-05	-0.01	0	0.840851
cg22388948	6.71	8.06	0.36	0.2	0.015153	0.01	-0.01	0.756729
cg00123800	2.4	3.35	0.15	0.04	0.00368	0	-0.02	0.53207
cg02049522	1.33	1.45	0.01	-0.01	0.026012	-0.01	-0.01	0.356035
cg15089025	2.59	3.46	0.08	-0.04	0.003041	0.01	0.01	0.97558
cg25481474	2.55	4.42	0.33	0.06	0.001633	0.04	0.03	0.896427
cg22254072	2.61	2.81	0.12	0.08	0.088816	-0.02	-0.04	0.198468
cg04627496	3.87	4.76	0.1	0.01	0.040774	-0.03	-0.07	0.150883
cg13829980	3.17	3.65	0.02	-0.05	0.00055	-0.01	-0.01	0.756582
cg25882842	2.12	2.97	0.12	-0.02	7.55e-06	0	0.02	0.334903
cg18575346	95.98	94.49	0	0.19	0.005243	-0.07	-0.04	0.585804
cg19426362	2.01	2.97	0.07	-0.02	0.009694	0.01	-0.03	0.108198
cg12323850	6.28	6.5	0.06	0.18	0.015097	0.01	-0.03	0.309393
cg05572456	2.33	2.77	0.08	0	0.015964	-0.02	-0.02	0.817416
cg24038454	2.09	2.39	-0.03	-0.05	0.475283	-0.01	-0.04	0.100854
cg11504511	2.2	2.08	0.01	0.01	0.879121	-0.01	-0.01	0.914195
cg11603096	3.04	3.89	0.12	0.02	0.004078	-0.01	-0.04	0.30416
cg19934709	3.97	4.94	0.14	0.01	0.003157	0.01	0.03	0.500693
cg01230508	3.03	4.01	0.23	0.07	1.63e-05	0.02	0.02	0.799911
cg02860394	3.2	4.17	0.12	-0.05	3.91e-06	0	0.01	0.733677
cg14966726	4.3	5.52	0	-0.18	0.010019	-0.02	-0.01	0.80359
cg27118278	2.79	3.73	0.17	0.03	0.002832	0.01	0.02	0.74635
cg02974126	2.82	3.82	0.15	0.02	0.001156	0.03	0.02	0.874367
cg13077262	9.49	10.99	-0.14	-0.34	0.004032	-0.06	-0.05	0.846234
cg08944563	2.63	4.25	0.02	-0.23	5.62e-05	0.03	0.03	0.993192
cg23243994	3.4	3.84	0.1	0.03	0.000345	-0.02	0	0.177469
cg03574736	1.67	2.09	-0.01	-0.09	2.74e-05	-0.01	-0.01	0.977268
cg08766850	2.77	3.71	0.09	-0.06	0.000318	0.01	0.03	0.573908
cg05934015	94.1	90.22	-0.54	0.14	0.000351	-0.04	-0.18	0.319288
cg18482164	3.29	4.07	0.31	0.26	0.289009	0.03	-0.01	0.327339
cg22003366	4.3	5.29	-0.01	-0.19	0.003066	0.02	0.02	0.918457
cg05921905	9.61	11.54	-0.51	-0.63	0.301517	-0.02	-0.17	0.059232
cg23158051	1.57	1.59	-0.03	-0.06	0.143835	0	0.01	0.189181
cg18292904	87.98	84.58	0.3	0.83	0.000563	-0.16	-0.18	0.868155
cg26034408	4.89	6.5	0	-0.24	0.000618	0.01	0.01	0.907514
cg01864100	93.22	88.9	0.12	0.52	0.061279	-0.07	0.12	0.199706
cg07395354	4.31	7.06	0.18	-0.22	0.000452	-0.01	-0.02	0.897334
cg05601456	12.34	13.65	-0.58	-0.45	0.456867	-0.14	-0.34	0.091369
cg26293310	2.41	3.22	0.13	0.01	0.000124	0	0.02	0.459445
cg03691144	93.08	90.55	-0.03	0.3	0.00177	-0.11	-0.1	0.880324
cg13773614	1.54	1.88	0	-0.05	0.036168	0	0.02	0.09137
cg04525775	1.47	2.36	0.18	0.04	3.75e-06	0	0.01	0.547031
cg01640215	2	2.26	0.03	-0.03	0.005219	-0.01	0.01	0.134381
cg24789487	1.39	1.31	0.1	0.14	0.487403	0.04	0.01	0.516792
cg26030450	3.66	4.6	0.08	-0.09	1.81e-05	0	0.03	0.217099
cg21637321	5.58	7.45	0.03	-0.21	0.002772	-0.03	-0.07	0.428901
cg15929437	6.24	7.31	-0.01	-0.18	0.002741	0	-0.05	0.214182
cg19625088	3.12	3.8	0.08	-0.02	0.007786	-0.01	0.03	0.184328
cg15916349	4.53	5.69	0.06	-0.16	5.92e-05	0	0.05	0.161887
cg19529146	4.24	7.71	-0.01	-0.57	5.32e-08	-0.03	0.11	0.039928
cg09357935	5.4	8.28	0.05	-0.24	0.005551	-0.01	-0.09	0.242208
cg18955629	89.3	85.02	0.05	0.61	0.020756	-0.08	0.11	0.254066
cg06615912	4.77	5.66	0.04	-0.09	0.001143	0.01	0.01	0.809146
cg11877228	4.01	5.03	0.04	-0.11	0.002214	0.02	0.01	0.905144
cg18173908	2.92	3.67	0.11	0.03	0.01369	-0.02	-0.04	0.342567
cg02334775	50.31	43.12	0.48	1.63	0.004515	-0.23	-0.51	0.311153
ch19174001	2.23	3.74	-0.04	-0.26	2.36e-09	-0.02	0	0.693743
ch15905700	2.94	4.47	-0.25	-0.49	1.65e-06	-0.03	-0.03	0.871491
ch19115243	1.31	1.8	-0.02	-0.1	2.75e-05	0	0	0.927911
ch24838677	3.43	4.06	0.04	-0.08	2.79e-05	0	0.02	0.195769
ch31209178	2.98	4.08	-0.05	-0.16	0.002649	-0.01	-0.05	0.195463
ch24964537	0.99	1.07	0.02	0.02	0.875453	0	0	0.404328
